# Supplementary material for: A combined microscopy and single-cell sequencing approach reveals the ecology, morphology, and phylogeny of uncultured lineages of zoosporic fungi
Source: mBio. 2023 Jul 24;14(4):e01313-23. doi: 10.1128/mbio.01313-23 (PMC10470594; doi:10.1128/mbio.01313-23)
Supplement: Table S1 — List of single cell isolates with sequencing data. [file mbio.01313-23-s0003.xlsx]

## Sheet: Table S1
Table S1. List of single cell isolates with sequencing data
PSC No.	Target	Host	Sample1	Date of collection	Date of isolation	DNA concentration of MDA product (ng/µL)	Sequence type	Affiliation of sequence2
PSC001	Chytrid	Sphaerocystis sp.	HP	2019-07-31	2019-08-02	-	Sanger	fungi
PSC003	Chytrid	Microcystis sp.	HP	2019-07-31	2019-08-02	758	Failed	-
PSC004	Chytrid	Sphaerocystis sp.	HP	2019-07-31	2019-08-02	508	ONT	fungi
PSC005	Chytrid	Staurastrum sp.	HP	2019-07-31	2019-08-02	-	Failed	-
PSC008	Chytrid	Staurastrum sp.	HP	2019-07-31	2019-08-02	508	Sanger	fungi
PSC009	Olpidium-like	Spirogyra sp.	SWS	2019-08-01	2019-08-05	1560	Failed	-
PSC016	Zygomycete	Closterium sp.	PP	2019-07-31	2019-08-05	510	Sanger	fungi (not used for phylogenetic analysis)
PSC018	Olpidium-like	Cosmarium sp.	BEP	2019-08-01	2019-08-05	556	Sanger	fungi
PSC019	Chytrid	Cosmarium sp.	BEP	2019-08-01	2019-08-05	-	Failed	-
PSC020	Olpidium-like	Cosmarium sp.	BEP	2019-08-01	2019-08-05	-	Failed	-
PSC021	Olpidium-like	Micrasterias truncata	BH	2019-08-01	2019-08-06	1080	ONT	fungi
PSC022	Olpidium-like	Micrasterias truncata	BH	2019-08-01	2019-08-06	834	ONT	fungi
PSC023	Olpidium-like	Micrasterias truncata	BH	2019-08-01	2019-08-06	-	ONT	fungi
PSC024	Olpidium-like	Micrasterias truncata	BH	2019-08-01	2019-08-06	976	ONT	fungi
PSC025	Olpidium-like	Micrasterias truncata	BH	2019-08-01	2019-08-06	876	ONT	fungi
PSC026	Olpidium-like	Cosmarium sp.	HP	2019-07-31	2019-08-06	658	ONT	fungi
PSC027	Olpidium-like	Cosmarium sp.	HP	2019-07-31	2019-08-06	602	ONT	fungi
PSC028	Olpidium-like	Cosmarium sp.	HP	2019-07-31	2019-08-06	-	ONT	fungi
PSC029	Olpidium-like	Staurastrum sp.	HP	2019-07-31	2019-08-06	584	ONT	fungi
PSC030	Olpidium-like	Cosmarium sp.	HP	2019-07-31	2019-08-06	-	Failed	-
PSC032	Olpidium-like	Cosmarium sp.	HP	2019-07-31	2019-08-06	806	ONT	fungi
PSC033	Olpidium-like	Cosmarium sp.	HP	2019-07-31	2019-08-06	-	ONT	fungi
PSC034	Olpidium-like	Cosmarium sp.	HP	2019-07-31	2019-08-06	582	ONT	fungi
PSC035	Olpidium-like	Unidentified rotifer	HP	2019-08-20	2019-08-21	744	Failed	-
PSC036	Chytrid	Ulnaria sp.	FL	2019-08-20	2019-08-21	-	Failed	-
PSC037	Chytrid	Ulnaria sp.	FL	2019-08-20	2019-08-21	586	ONT	fungi
PSC038	Chytrid	Ulnaria sp.	FL	2019-08-20	2019-08-21	444	ONT	fungi
PSC039	Chytrid	Ulnaria sp.	FL	2019-08-20	2019-08-21	-	Sanger	fungi
PSC040	Chytrid	Fragilaria sp.	FL	2019-08-20	2019-08-21	488	ONT	fungi
PSC041	Olpidium-like	Ulnaria sp.	FL	2019-08-20	2019-08-21	628	Failed	-
PSC042	Aphelid	Ankistrodesmus sp.	HP	2019-08-20	2019-08-23	548	ONT	fungi
PSC043	Chytrid	Desmodesmus	HP	2019-08-20	2019-08-23	-	Failed	-
PSC044	Aphelid	Ankistrodesmus sp.	HP	2019-08-20	2019-08-23	680	ONT	fungi
PSC045	Chytrid	Sphaerocystis	HP	2019-08-20	2019-08-23	864	Failed	-
PSC046	Chytrid	Stephanodiscus sp.	FL	2019-08-20	2019-08-23	-	ONT	fungi
PSC047	Chytrid	Stephanodiscus sp.	FL	2019-08-20	2019-08-23	610	ONT	fungi
PSC048	Olpidium-like	Unidentified rotifer	HP	2019-08-20	2019-08-23	406	ONT	fungi
PSC049	Chytrid	Craticula sp.	PP	2019-07-31	2019-08-27	664	ONT	fungi
PSC050	Chytrid	Craticula sp.	PP	2019-07-31	2019-08-27	-	Failed	-
PSC051	Aphelid	Scenedesmus sp.	HP	2019-07-31	2019-08-27	668	ONT	fungi
PSC052	Chytrid	Craticula sp.	PP	2019-07-31	2019-08-28	-	Failed	-
PSC053	Chytrid	Craticula sp.	PP	2019-07-31	2019-08-28	-	Failed	-
PSC054	Chytrid	Craticula sp.	PP	2019-07-31	2019-08-28	-	Sanger	fungi
PSC055	Aphelid	Scenedesmus sp.	PP	2019-07-31	2019-08-28	664	Sanger	fungi
PSC056	Aphelid	Scenedesmus sp.	PP	2019-07-31	2019-08-28	-	Failed	-
PSC057	Aphelid	Scenedesmus sp.	PP	2019-07-31	2019-08-28	-	Failed	-
PSC059	Aphelid	Desmodesmus sp.	PP	2019-07-31	2019-08-28	640	Sanger	fungi
PSC060	Aphelid	Desmodesmus sp.	PP	2019-07-31	2019-08-28	626	Sanger	fungi
PSC061	Aphelid	Monoraphidium sp.	PP	2019-07-31	2019-08-28	-	Failed	-
PSC063	Aphelid	Desmodesmus sp.	HP	2019-07-31	2019-08-28	804	ONT	fungi
PSC064	Aphelid	Desmodesmus sp.	HP	2019-07-31	2019-08-28	796	ONT	fungi
PSC065	Aphelid	Scenedesmus sp.	PP	2019-07-31	2019-08-28	-	Sanger	fungi
PSC066	Olpidium-like	Unidentified rotifer	HP	2019-08-20	2019-08-30	430	ONT	fungi
PSC068	Aphelid	Aulacoseira sp.	LE	2019-08-28	2019-09-04	-	Failed	-
PSC069	Aphelid	Aulacoseira sp.	LE	2019-08-28	2019-09-04	448	ONT	fungi
PSC070	Aphelid	Aulacoseira sp.	LE	2019-08-28	2019-09-04	484	ONT	fungi
PSC073	Olpidium-like	Difflugia sp.	BH	2019-09-07	2019-09-13	-	Failed	-
PSC074	Olpidium-like	Arcella sp.	BH	2019-09-07	2019-09-13	1500	Failed	-
PSC075	Olpidium-like	Cosmarium sp.	BH	2019-09-07	2019-09-13	-	Failed	-
PSC076	Olpidium-like	Difflugia sp.	BH	2019-09-07	2019-09-13	-	Failed	-
PSC077	Olpidium-like	Arcella sp.	BH	2019-09-07	2019-09-13	790	Failed	-
PSC079	Olpidium-like	Arcella sp.	BH	2019-09-07	2019-09-13	-	Failed	-
PSC080	Olpidium-like	Spirogyra sp.	BR	2019-09-21	2019-09-23	586	Failed	-
PSC081	Olpidium-like	Spirogyra sp.	BR	2019-09-21	2019-09-23	606	Failed	-
PSC082	Chytrid	Melosira varians	BR	2019-09-21	2019-09-23	792	ONT	fungi
PSC083	Chytrid	Mougeotia	BR	2019-09-21	2019-09-23	738	Failed	-
PSC085	Aphelid	Melosira varians	BR	2019-09-21	2019-09-23	618	ONT	fungi
PSC087	Aphelid	Melosira varians	BR	2019-09-21	2019-09-23	-	ONT	fungi
PSC089	Aphelid	Melosira varians	BR	2019-09-21	2019-09-23	354	ONT	fungi
PSC090	Chytrid	Melosira varians	BR	2019-09-21	2019-09-24	-	ONT	fungi
PSC091	Olpidium-like	Pinnularia sp.	DL	2019-09-21	2019-10-01	1400	Sanger	oomycete
PSC097	Olpidium-like	Spirogyra sp.	SG	2019-10-06	2019-10-07	-	Failed	-
PSC100	Olpidium-like	Spirogyra sp.	SG	2019-10-06	2019-10-07	418	Failed	-
PSC101	Chytrid	Spirogyra sp.	SG	2019-10-06	2019-10-07	-	Failed	-
PSC102	Chytrid	Spirogyra	SG	2019-10-06	2019-10-07	-	Failed	-
PSC103	Chytrid	Spirogyra sp.	SG	2019-10-06	2019-10-07	776	ONT	fungi
PSC104	Chytrid	Spirogyra sp.	SG	2019-10-06	2019-10-07	-	Failed	-
PSC105	Chytrid	Spirogyra sp.	BM	2019-10-06	2019-10-07	710	Failed	-
PSC107	Chytrid	Spirogyra sp.	BM	2019-10-06	2019-10-07	824	Failed	-
PSC108	Olpidium-like	Spirogyra sp.	BM	2019-10-06	2019-10-07	622	Failed	-
PSC109	Chytrid	Spirogyra sp.	BM	2019-10-06	2019-10-07	762	Sanger	cercozoan
PSC110	Chytrid	Spirogyra sp.	BM	2019-10-06	2019-10-07	704	Failed	-
PSC111	Olpidium-like	Cosmarium sp.	BEP	2019-10-06	2019-10-09	-	Failed	-
PSC112	Chytrid	Unidentified oomycete in Spirogyra sp.	SG	2019-10-06	2019-10-10	-	ONT	fungi
PSC115	Chytrid	Spirogyra sp.	BM	2019-10-06	2019-10-10	738	ONT	fungi
PSC116	Chytrid	Spirogyra sp.	BM	2019-10-06	2019-10-10	770	ONT	fungi
PSC117	Chytrid	Spirogyra sp.	BM	2019-10-06	2019-10-10	594	Sanger	fungi
PSC120	Olpidium-like	Spirogyra sp.	SG	2019-10-06	2019-10-10	730	Failed	-
PSC121	Olpidium-like	Spirogyra sp.	SG	2019-10-06	2019-10-10	1280	Failed	-
PSC122	Chytrid	Desmodesmus sp.	HP	2019-10-06	2019-10-11	668	ONT	fungi
PSC123	Olpidium-like	Unidentified rotifer	HP	2019-10-06	2019-10-11	224	ONT	nucleariid amoeba
PSC124	Aphelid	Staurastrum sp.	HP	2019-10-06	2019-10-11	852	Sanger	fungi
PSC125	Aphelid	Cosmarium sp.	HP	2019-10-06	2019-10-11	1040	Failed	-
PSC126	Aphelid	Staurastrum sp.	HP	2019-10-06	2019-10-11	548	Failed	-
PSC127	Aphelid	Staurastrum sp.	HP	2019-10-06	2019-10-11	-	Failed	-
PSC128	Chytrid	Desmodesmus sp.	HP	2019-10-06	2019-10-11	810	ONT	fungi
PSC129	Chytrid	Aulacoseira sp.	LE	2019-10-10	2019-10-17	1180	Sanger	fungi
PSC130	Aphelid	Aulacoseira sp.	LE	2019-10-10	2019-10-17	-	Failed	-
PSC131	Aphelid	Aulacoseira sp.	LE	2019-10-10	2019-10-17	-	ONT	fungi
PSC132	Chytrid	Aulacoseira sp.	LE	2019-10-10	2019-10-17	147	Failed	-
PSC133	Chytrid	Aulacoseira sp.	LE	2019-10-10	2019-10-17	990	Failed	-
PSC134	Olpidium-like	Peridinium sp.	LE	2019-10-10	2019-10-17	-	Failed	-
PSC136	Olpidium-like	Egg of unidetified rotifer	LE	2019-10-08	2019-10-17	1080	Failed	-
PSC137	Olpidium-like	Egg of unidetified rotifer	LE	2019-10-08	2019-10-17	754	Failed	-
PSC138	Olpidium-like	Egg of unidetified rotifer	LE	2019-10-08	2019-10-17	-	Failed	-
PSC139	Olpidium-like	Egg of unidetified rotifer	LE	2019-10-08	2019-10-17	-	Failed	-
PSC140	Chytrid	Aulacoseira granulata	LE	2019-10-10	2019-10-17	-	ONT	fungi
PSC141	Olpidium-like	Egg of unidetified rotifer	LE	2019-10-08	2019-10-17	-	Failed	-
PSC142	Olpidium-like	Egg of unidetified rotifer	LE	2019-10-08	2019-10-17	808	ONT	fungi
PSC143	Chytrid	Stephanodiscus sp.	LE	2019-11-13	2019-11-15	752	Failed	-
PSC144	Chytrid	Stephanodiscus sp.	LE	2019-11-13	2019-11-15	-	Failed	-
PSC145	Chytrid	Stephanodiscus sp.	LE	2019-11-13	2019-11-15	-	Failed	-
PSC146	Chytrid	Stephanodiscus sp.	LE	2019-11-13	2019-11-15	-	Failed	-
PSC147	Chytrid	Stephanodiscus sp.	LE	2019-11-13	2019-11-15	-	Failed	-
PSC148	Chytrid	Stephanodiscus sp.	LE	2019-11-13	2019-11-15	816	Failed	-
PSC149	Chytrid	Stephanodiscus binderanus	LE	2019-11-13	2019-11-15	-	ONT	fungi
PSC151	Chytrid	Stephanodiscus binderanus	LE	2019-11-13	2019-11-15	-	Failed	-
PSC152	Chytrid	Zygophlyctis sp. on Stephanodiscus binderanus	LE	2019-11-13	2019-11-15	-	Failed	-
PSC153	Chytrid	Zygophlyctis sp. on Stephanodiscus binderanus	LE	2019-11-13	2019-11-15	-	Sanger	fungi
PSC154	Chytrid	Stephanodiscus binderanus	LE	2019-11-13	2019-11-15	-	ONT	fungi
PSC155	Chytrid (spherical)	Stephanodiscus binderanus	LE	2019-11-13	2019-11-15	-	Failed	-
PSC156	Chytrid	Stephanodiscus binderanus	LE	2019-11-13	2019-11-15	-	ONT	fungi
PSC157	Chytrid	Stephanodiscus binderanus	LE	2019-11-13	2019-11-15	-	ONT	fungi
PSC158	Chytrid (obpyriform)	Stephanodiscus binderanus	LE	2019-11-13	2019-11-15	-	Failed	-
PSC159	Chytrid	Aulacoseira sp.	LE	2019-11-13	2019-11-15	-	Sanger	fungi
PSC160	Chytrid	Stephanodiscus binderanus	LE	2019-11-13	2019-11-15	-	ONT	fungi
PSC161	Chytrid	Zygophlyctis sp. on Stephanodiscus binderanus	LE	2019-11-13	2019-11-15	-	Sanger	fungi
PSC162	Chytrid	Stephanodiscus sp.	LE	2020-01-07	2020-01-08	460	ONT	fungi
PSC163	Chytrid	Conticribra sp.	LE	2020-01-07	2020-01-08	-	Failed	-
PSC166	Chytrid	Conticribra sp.	LE	2020-01-07	2020-01-08	560	ONT	fungi
PSC167	Chytrid	Conticribra sp.	LE	2020-01-07	2020-01-08	-	Failed	-
PSC168	Chytrid	Conticribra sp.	LE	2020-01-07	2020-01-08	726	ONT	fungi
PSC169	Chytrid	Asterionella formosa	LE	2020-01-07	2020-01-08	762	Failed	-
PSC170	Chytrid	Stephanodiscus sp.	LE	2020-01-07	2020-01-08	204	Failed	-
PSC172	Chytrid	Asterionella formosa	LE	2020-01-07	2020-01-08	856	Failed	-
PSC173	Chytrid	Stephanodiscus sp.	LE	2020-01-07	2020-01-08	-	Failed	-
PSC174	Chytrid	Stephanodiscus sp.	LE	2020-01-07	2020-01-08	890	ONT	fungi
PSC176	Chytrid	Stephanodiscus binderanus	LE	2020-01-07	2020-01-08	-	ONT	fungi
PSC177	Chytrid	Aulacoseira sp.	LE	2020-02-14	2020-02-18	568	ONT	fungi
PSC178	Chytrid	Aulacoseira sp.	LE	2020-02-14	2020-02-18	1160	ONT	fungi
PSC179	Chytrid	Stephanodiscus sp.	LE	2020-02-14	2020-02-18	614	ONT	fungi
PSC181	Chytrid	Stephanodiscus sp.	LE	2020-02-14	2020-02-18	-	Failed	-
PSC182	Chytrid	Aulacoseira sp.	LE	2020-02-14	2020-02-18	-	ONT	fungi
PSC184	Chytrid	Stephanodiscus sp.	LE	2020-02-14	2020-02-18	-	ONT	fungi
PSC185	Chytrid	Stephanodiscus sp.	LE	2020-02-14	2020-02-19	-	Failed	-
PSC186	Chytrid	Stephanodiscus binderanus	LE	2020-02-14	2020-02-19	-	ONT	fungi
PSC187	Chytrid	Aulacoseira sp.	LE	2020-02-14	2020-02-19	730	ONT	fungi
PSC188	Chytrid	Stephanodiscus binderanus	LE	2020-02-14	2020-02-19	1000	ONT	fungi
PSC189	Chytrid	Stephanodiscus binderanus	LE	2020-02-14	2020-02-19	896	ONT	fungi
PSC190	Chytrid	Stephanodiscus binderanus	LE	2020-02-14	2020-02-19	-	ONT	fungi
PSC191	Chytrid	Stephanodiscus binderanus	LE	2020-02-14	2020-02-19	862	ONT	fungi
PSC193	Chytrid	Stephanodiscus binderanus	LE	2020-02-14	2020-02-19	1180	ONT	fungi
PSC195	Chytrid	Pine pollen	LE	2020-03-02	2020-03-05	1600	Failed	-
PSC196	Chytrid	Glaucocystis sp.	LE	2020-03-02	2020-03-05	516	ONT	fungi
PSC197	Chytrid	Aulacoseira sp.	LE	2020-03-02	2020-03-05	654	ONT	fungi
PSC199	Chytrid	Stephanodiscus sp.	LE	2020-03-02	2020-03-05	-	Failed	-
PSC200	Chytrid	Stephanodiscus binderanus	LE	2020-03-02	2020-03-05	-	Failed	-
PSC201	Chytrid	Stephanodiscus sp.	LE	2020-03-02	2020-03-05	758	ONT	fungi
PSC202	Chytrid	Stephanodiscus sp. (single-celled)	LE	2020-03-02	2020-03-05	-	Failed	-
PSC203	Chytrid	Stephanodiscus sp. (single-celled)	LE	2020-03-02	2020-03-05	-	Failed	-
PSC204	Chytrid	Stephanodiscus binderanus	LE	2020-03-02	2020-03-05	-	ONT	fungi
PSC205	Chytrid	Stephanodiscus sp.	LE	2020-03-02	2020-03-05	680	ONT	fungi
PSC206	Chytrid	Stephanodiscus sp. (single-celled)	LE	2020-03-02	2020-03-05	-	Failed	-
PSC207	Chytrid	Stephanodiscus sp.	LE	2020-03-02	2020-03-05	-	ONT	fungi
PSC208	Chytrid	Glaucocystis sp.	LE	2020-03-02	2020-03-05	-	Failed	-
PSC209	Chytrid	Glaucocystis sp.	LE	2020-03-02	2020-03-05	-	Failed	-
PSC210	Olpidium-like	Unidentified rotifer	FSB	2020-08-05	2020-08-12	-	Failed	-
PSC211	Olpidium-like	Unidentified rotifer	FSB	2020-08-05	2020-08-12	-	ONT	fungi
PSC212	Chytrid	Mougeotia sp.	FSB	2020-08-05	2020-08-12	-	Failed	-
PSC213	Olpidium-like	Unidentified rotifer	FSB	2020-08-05	2020-08-12	-	Failed	-
PSC214	Chytrid	Oospore of Oedognoium sp.	FSB	2020-08-05	2020-08-12	850	Failed	-
PSC215	Chytrid	Mougeotia sp.	FSB	2020-08-05	2020-08-14	672	Failed	-
PSC216	Chytrid	Oscillatoriales sp.	FSB	2020-08-05	2020-08-18	-	Sanger	fungi
PSC219	Chytrid	Oscillatoriales sp.	FSB	2020-08-05	2020-08-19	530	ONT	fungi
PSC223	Chytrid	Spirogyra sp.	FSB	2020-08-26	2020-08-26	-	Failed	-
PSC224	Olpidium-like	Unidentified rotifer	FSB	2020-08-26	2020-08-28	646	ONT	fungi
PSC225	Olpidium-like	Unidentified rotifer	FSB	2020-08-26	2020-08-26	638	Failed	-
PSC226	Chytrid	Cosmarium sp.	FSB	2020-08-26	2020-08-28	624	ONT	fungi
PSC227	Chytrid	Spirogyra sp.	FSB	2020-08-26	2020-08-26	-	Failed	-
PSC228	Chytrid	Oedogonium sp.	FSB	2020-08-26	2020-08-28	694	ONT	fungi
PSC229	Chytrid	Mougeotia sp.	FSB	2020-08-26	2020-08-28	756	Failed	-
PSC230	Chytrid	Mougeotia sp.	FSB	2020-08-26	2020-08-28	528	ONT	fungi
PSC231	Chytrid	Stauridium	HP	2020-08-26	2020-08-28	-	Failed	-
PSC232	Chytrid	diotom	HP	2020-08-26	2020-08-28	-	Failed	-
PSC233	Chytrid	Unidentified heliozoan	HP	2020-08-26	2020-09-01	684	ONT	fungi
PSC234	Chytrid	Unidentified green algae	HP	2020-08-26	2020-09-01	-	Failed	-
PSC235	Chytrid	Unidentified green algae	HP	2020-08-26	2020-09-01	-	Failed	-
PSC236	Chytrid	Desmodesmus sp.	HP	2020-08-26	2020-09-01	-	Failed	-
PSC237	Olpidium-like	Unidentified rotifer	FSB	2020-08-26	2020-09-01	962	Sanger	oomycete
PSC238	Chytrid	Oedogonium sp.	FSB	2020-08-26	2020-09-02	764	ONT	fungi
PSC239	Chytrid	Oedogonium sp.	FSB	2020-08-26	2020-09-02	-	Failed	-
PSC240	Chytrid	Oedogonium sp.	FSB	2020-08-26	2020-09-02	-	Failed	-
PSC241	Chytrid	Oedogonium sp.	FSB	2020-08-26	2020-09-02	-	Failed	-
PSC242	Chytrid	Oedogonium sp.	FSB	2020-08-26	2020-09-04	668	ONT	fungi
PSC243	Olpidium-like	Oedogonium sp.	HP	2020-08-26	2020-09-06	614	Sanger	fungi
PSC244	Olpidium-like	Unidentified rotifer	HP	2020-08-26	2020-09-06	474	Sanger	oomycete
PSC245	Chytrid	Oedogonium sp.	FSB	2020-08-26	2020-09-06	-	Failed	-
PSC246	Olpidium-like	Unidentified rotifer	FSB	2020-08-26	2020-09-08	476	Sanger	stramenopile
PSC247	Chytrid	Oedogonium sp.	FSB	2020-08-26	2020-09-08	784	ONT	fungi
PSC248	Chytrid	Spirogyra sp.	FSB	2020-08-26	2020-09-12	672	ONT	fungi
PSC249	Chytrid	Spirogyra sp.	FSB	2020-08-26	2020-09-13	688	ONT	fungi
PSC250	Chytrid	Desmidium sp.	FSB	2020-08-26	2020-09-13	730	Failed	-
PSC251	Olpidium-like	Unidentified rotifer	HP	2020-08-26	2020-09-13	584	Sanger	oomycete
PSC252	Chytrid	Oedogonium sp.	HP	2020-08-26	2020-09-13	624	ONT	fungi
PSC253	Chytrid	Stauridium sp.	HP	2020-08-26	2020-09-15	460	ONT	fungi
PSC254	Achlyogeton-like	Oedogonium	HP	2020-08-26	2020-09-19	620	Sanger	hyphochytrid
PSC255	Olpidium-like	Unidentified rotifer	SF	2021-07-26	2021-07-26	-	Failed	-
PSC256	Chytrid	Desmidium sp.	SF	2021-07-26	2021-07-26	-	Failed	-
PSC257	Chytrid	Desmidium sp.	SF	2021-07-26	2021-07-26	802	Failed	-
PSC258	Microsporidia-like	Arcella sp.	BB	2021-07-26	2021-07-26	716	ONT	fungi
PSC259	Chytrid	Desmidium sp.	SF	2021-07-26	2021-07-26	666	ONT	fungi
PSC260	Chytrid	Mougeotia sp.	BB	2021-07-26	2021-07-26	1060	Failed	-
PSC261	Chytrid	Mougeotia sp.	BB	2021-07-26	2021-07-26	834	Failed	-
PSC262	Chytrid	Mougeotia sp.	BB	2021-07-26	2021-07-26	810	Failed	-
PSC263	Chytrid	Mougeotia sp.	BB	2021-07-26	2021-07-26	776	Failed	-
PSC264	Chytrid	Desmidium sp.	SF	2021-07-26	2021-07-27	694	ONT	fungi
PSC265	Chytrid	Desmidium sp.	SF	2021-07-26	2021-07-27	756	Failed	-
PSC266	Olpidium-like	Desmidium sp.	SF	2021-07-26	2021-07-27	580	ONT	fungi
PSC267	Aphelid	Bambusina sp.	SF	2021-07-26	2021-07-27	978	ONT	fungi
PSC268	Olpidium-like	Desmidium sp.	SF	2021-07-26	2021-07-27	606	Failed	-
PSC269	Chytrid	Bambusina sp.	SF	2021-07-26	2021-07-27	584	ONT	fungi
PSC270	Olpidium-like	Unidentified gastrotrich	MLB_B	2021-07-27	2021-07-27	-	Failed	-
PSC271	Olpidium-like	Closterium sp.	MLB_L	2021-07-27	2021-07-27	662	ONT	fungi
PSC272	Olpidium-like	Desmidium sp.	SF	2021-07-26	2021-07-27	730	Sanger	fungi
PSC273	Chytrid	Cosmarium sp.	LP	2021-07-26	2021-07-28	-	Failed	-
PSC275	Chytrid	Cosmarium sp.	LP	2021-07-26	2021-07-28	674	Sanger	fungi
PSC276	Chytrid	Pinnularia sp.	SF	2021-07-26	2021-07-28	662	ONT	fungi
PSC277	Chytrid	Unidentified alga	SF	2021-07-26	2021-07-28	-	Failed	-
PSC278	Zygomycete	Unidentified tardigrade	MLB_B	2021-07-26	2021-07-29	720	Failed	-
PSC279	Zygomycete	Unidentified tardigrade	MLB_B	2021-07-26	2021-07-29	596	ONT	fungi (not used for phylogenetic analysis)
PSC280	Zygomycete	Unidentified tardigrade	MLB_B	2021-07-26	2021-07-29	-	Failed	-
PSC281	Olpidium-like	Unidentified tardigrade	MLB_B	2021-07-26	2021-07-29	850	ONT	fungi
PSC282	Chytrid	Unidentified tardigrade	MLB_B	2021-07-26	2021-07-29	-	ONT	tardigrade
PSC283	Olpidium-like	Desmidium sp.	SF	2021-07-26	2021-08-02	668	Failed	-
PSC284	Chytrid	Desmidium sp.	SF	2021-07-26	2021-08-02	744	ONT	fungi
PSC285	Chytrid	Desmidium sp.	SF	2021-07-26	2021-08-02	604	ONT	fungi
PSC286	Chytrid	Desmidium sp.	SF	2021-07-26	2021-08-02	638	ONT	fungi
PSC287	Chytrid	Mougeotia sp.	BB	2021-07-26	2021-08-03	710	ONT	fungi
PSC288	Chytrid	Mougeotia sp.	BB	2021-07-26	2021-08-03	728	ONT	fungi
PSC289	Chytrid	Mougeotia sp.	BB	2021-07-26	2021-08-03	622	ONT	fungi
PSC290	Chytrid	Mougeotia sp.	BB	2021-07-26	2021-08-03	676	ONT	fungi
PSC291	Chytrid	Mougeotia sp.	BB	2021-07-26	2021-08-03	-	Failed	-
PSC292	Olpidium-like	Micrasterias sp.	LP	2021-07-26	2021-08-03	796	Sanger	cercozoan
PSC293	Chytrid	Desmidium sp.	SF	2021-07-26	2021-08-04	-	Failed	-
PSC294	Chytrid	diatom	SF	2021-07-26	2021-08-04	742	Failed	-
PSC295	Olpidium-like	Desmidium sp.	SF	2021-07-26	2021-08-04	652	ONT	fungi
PSC297	Chytrid	Desmidium sp.	SF	2021-07-26	2021-08-04	908	ONT	fungi
PSC298	Chytrid	Desmidium sp.	SF	2021-07-26	2021-08-04	668	ONT	fungi
PSC299	Chytrid	Desmidium sp.	SF	2021-07-26	2021-08-05	808	Sanger	fungi
PSC300	Olpidium-like	Unidentified rotifer	SF	2021-07-26	2021-08-05	684	ONT	fungi
PSC301	Olpidium-like	Cosmarium sp.	SF	2021-07-26	2021-08-05	1100	ONT	fungi
PSC302	Chytrid	diatom	SF	2021-07-26	2021-08-06	792	Failed	-
PSC303	Olpidium-like	Pine pollen	BB	2021-07-26	2021-08-06	852	ONT	fungi
PSC304	Olpidium-like	Desmidium sp.	SF	2021-07-26	2021-08-09	656	Failed	-
PSC305	Chytrid	diatom	SF	2021-07-26	2021-08-10	870	Failed	-
PSC306	Chytrid	Desmidium sp.	SF	2021-07-26	2021-08-10	1080	Failed	-
PSC307	Chytrid	diatom	SF	2021-07-26	2021-08-11	578	Failed	-
PSC308	Chytrid	Bambusina	SF	2021-07-26	2021-08-11	848	Failed	-
PSC309	Chytrid	Bambusina sp.	SF	2021-07-26	2021-08-11	730	ONT	fungi
1: Abbreviation of samples are shown in the Table S2. 2: The sequences categorized as "fungi" were used for phylogenetic anlayses
