# Supplementary material for: A combined microscopy and single-cell sequencing approach reveals the ecology, morphology, and phylogeny of uncultured lineages of zoosporic fungi
Source: mBio. 2023 Jul 24;14(4):e01313-23. doi: 10.1128/mbio.01313-23 (PMC10470594; doi:10.1128/mbio.01313-23)
Supplement: Table S2 — List of sampling locations. [file mbio.01313-23-s0004.xlsx]

## Sheet: Table S2
Table S2. List of sampling locations
Location Name	Abbreviation	Date of Collection	Country	Latutude	Longitude
Herbarium Pond	HP	2019-07-31	USA	42.2378	-83.7301
Plat Pond	PP	2019-07-31	USA	42.2529	-83.7
ESGR Big Experimental Pond	BEP	2019-08-01	USA	42.4655	-84.0038
ESGR Buck Hollow	BH	2019-08-01	USA	42.4596	-84.0092
ESGR South West Swamp	SWS	2019-08-01	USA	42.4492	-84.0168
Herbarium Pond	HP	2019-08-20	USA	42.2378	-83.7301
Ford Lake	FL	2019-08-20	USA	42.2302	-83.6013
Plat Pond	PP	2019-08-20	USA	42.2529	-83.7
Lake Erie	LE	2019-08-28	USA	41.5192	-82.64
ESGR Buck Hollow	BH	2019-09-07	USA	42.4596	-84.0092
Black River	BR	2019-09-21	USA	44.8274	-83.3412
Devils Lake	DL	2019-09-21	USA	44.9873	-83.4905
Herbarium Pond	HP	2019-10-06	USA	42.2378	-83.7301
SG Pond	SG	2019-10-06	USA	42.2423	-83.7328
BM Pond	BM	2019-10-06	USA	42.2377	-83.7446
Lake Erie (EC 966)	LE	2019-10-08	Canada	41.983	-82.6248
Lake Erie (EC 1519)	LE	2019-10-09	USA	41.6997	-83.2589
Lake Erie (EC 885)	LE	2019-10-10	USA	41.5186	-82.64
Lake Erie (EC 341)	LE	2019-11-13	Canada	41.7974	-82.2926
Lake Erie (EC 341)	LE	2020-01-07	Canada	41.7974	-82.2926
Lake Erie	LE	2020-02-14	Canada	41.8286	-82.5011
Lake Erie	LE	2020-03-02	USA	41.6659	-82.0791
First Sister Bog	FSB	2020-08-05	USA	42.2829	-83.7932
Herbarium Pond	HP	2020-08-05	USA	42.2378	-83.7301
First Sister Bog	FSB	2020-08-26	USA	42.2829	-83.7932
Herbarium Pond	HP	2020-08-26	USA	42.2378	-83.7301
Smith's Fen	SF	2021-07-26	USA	45.5537	-84.6485
Bryant Bog	BB	2021-07-26	USA	45.5663	-84.7121
Lile Pond	LP	2021-07-26	USA	45.5749	84.7443
Mud Lake Bog_Boardwalk	MLB_B	2021-07-27	USA	45.6053	-84.5954
Mud Lake Bog_Lake Edge	MLB_L	2021-07-27	USA	45.608	-84.5967
