# Supplementary material for: A combined microscopy and single-cell sequencing approach reveals the ecology, morphology, and phylogeny of uncultured lineages of zoosporic fungi
Source: mBio. 2023 Jul 24;14(4):e01313-23. doi: 10.1128/mbio.01313-23 (PMC10470594; doi:10.1128/mbio.01313-23)
Supplement: Table S3 — List of taxa and environmental sequences used for the phylogenetic analysis of the concatenated data set (18S, 5.8S, 28S rDNA). [file mbio.01313-23-s0005.xlsx]

## Sheet: Table S3
Table S3. List of taxa and environmental sequences used for the phylogenetic analysis of the concatentad dataset (18S, 5.8S, 28S rDNA)
Affiliation	Genera	Species	Strain / Sequence ID	PSC lineage	18S rDNA	28S rDNA	ITS
Ascomycota	Magnaporthe	grisea	Ina168		AB026819	AB026819	AB026819
Ascomycota	Saccharomyces	cerevisiae	NRRL-Y-12632		EU011664	JQ689017	AY046146
Ascomycota	Schizosaccharomyce	pombe	Strain 972		Z19578	Z19578	Z19578
Basidiomycota	Coprinopsis	atramentaria	PBM992		DQ115781	DQ457661	DQ486694
Basidiomycota	Cryptococcus	neoformans	220499/19		AF356652	AF356652	AF356652
Basidiomycota	Ustilago	maydis	CBS445.63		X62396	MH869934	MH858320
Mucoromycota	Mucor	racemosus	ATCC1216B		AJ271061	AJ271061	AJ271061
Mucoromycota	Phycomyces	blakesleeanus	NRRL-1555		AY635837	DQ273800	AY997071
Mucoromycota	Rhizopus	stolonifer	DAOM225708		DQ536474	DQ273817	AY997085
Mucoromycota	Umbelopsis	ramanniana	NRR-L5844		DQ322627	DQ273797	AY997097
Zoopagomycota / Zoopagomycotina	Kuzuhaea	moniliformis	NRRL-13723		AB016010	DQ273796	AY997057
Zoopagomycota / Zoopagomycotina	Piptocephalis	corymbifera	NRRL-2385		AB016023	AY546690	AY997073
Zoopagomycota / Kickxellomycotina	Capniomyces	stellatus	MIS-21-127		EF396191	EF396194	EF396189
Zoopagomycota / Kickxellomycotina	Spiromyces	minutus	NRRL-3067		AF007542.1	DQ273810	AY997091
Zoopagomycota / Kickxellomycotina	Zancudomyces	culisetae	COL-18-3		AF007540	DQ273773	AY997089
Zoopagomycota / Entomophthoromycotina	Conidiobolus	coronatus	NRRL-28638		AF113418	AY546691	AY997041
Zoopagomycota / Entomophthoromycotina	Entomophthora	muscae	ARSEF-3074		AY635820	DQ273772	AY997047
Zoopagomycota / Entomophthoromycotina	Entomophaga	aulica	FPMI_isolate_646		U35394	U35394	U35394
Zoopagomycota / Entomophthoromycotina	Basidiobolus	magnus	CBS205.64		JX242608	JX242588	MH858418
Zoopagomycota / Entomophthoromycotina	Basidiobolus	ranarum	NRRL34594		AY635841	DQ273807	AY997030
Olpidium brassicae clade	Olpidium	brassicae	DUH0009361		DQ322624	DQ273818	AY997067
GS17		Uncultured	GL02249_026_S042		KY687548	KY687548	KY687548
GS18		Uncultured	GL03481_038_G2835		KY687572	KY687572	KY687572
GS18		Uncultured	GL23867_156_g2844		KY687750	KY687750	KY687750
NC_OlpL-1	Olpidium	vermicola			OQ702805	-	-
NC_OlpL-1		Single cell isolate	PSC142	PSC-L1	OQ702883	OQ702883	OQ702883
NC_OlpL-1		Single cell isolate	PSC300	PSC-L2	OQ702947	OQ702947	OQ702947
NC_OlpL-1		Uncultured	C6		JN054675	-	-
NC_OlpL-1		Uncultured	A74		JN054659	-	-
NC_OlpL-1		Uncultured	PR3_4E_28		GQ330624	-	-
Unknown		Single cell isolate	Dolichospermum-MDA2		OL869110	OL869133	-
Unknown		Uncultured	Jp13F06E		AB971077	-	-
Blastocladiomycota	Allomyces	arbusculus	Brazil2		AY552524	AY552525	AY997028
Blastocladiomycota	Blastocladiella	emersonii	BK49-1		AY635842	DQ273808	AY997032
Blastocladiomycota	Blastocladiella	sp.	JEL0711		MT730790	MT730790	MT730790
Blastocladiomycota	Catenaria	anguilulae	JEL0194		MT730687	MT730687	MT730687
Blastocladiomycota	Catenaria	spinosa	WM100		HQ888702	HQ888753	-
Blastocladiomycota	Catenaria	sp.	JEL0871		MT730859	MT730859	MT730859
Blastocladiomycota	Catenaria	sp.	JEL0898		MT730878	MT730878	MT730878
Blastocladiomycota	Catenaria	sp.	JEL0913		MT730891	MT730891	MT730891
Blastocladiomycota	Catenaria	uncinata	WM103		HQ888701	HQ888752	-
Blastocladiomycota	Catenophlyctis	variabilis	JEL0298		AY635822	DQ273780	AY997034
Blastocladiomycota	Coelomomyce	stegomyiae	DUH0008925		AF322406	DQ273767	AY997038
Blastocladiomycota	Microallomyces	dendroideus	CR74		AY635840	DQ273805	AY997059
Blastocladiomycota	Paraphysoderma	sedebokerense	JEL0821		MT730831	MT730831	MT730831
Blastocladiomycota	Physoderma	maydis	DUH000793		AY601708	DQ273768	AY997072
Blastocladiomycota		Single cell isolate	PSC048	PSC-L2	OQ702862	OQ702862	OQ702862
Blastocladiomycota		Single cell isolate	PSC066	PSC-L2	OQ702867	OQ702867	OQ702867
Blastocladiomycota		Single cell isolate	PSC224	PSC-L3	OQ702914	OQ702914	OQ702914
Chytridiomycota / Rhizophydiales / Halomycetaceae related	Halomyces	littoreus	Barr263		JN940944	JN941003	DQ485604
Chytridiomycota / Rhizophydiales / Halomycetaceae related	Paranamyces	uniporus	WJD150		MT731010	MT731010	MT731010
Chytridiomycota / Rhizophydiales / Halomycetaceae related	Rhizophydiales	sp.	Fragilaria-B6		OL869014	OL868983	-
Chytridiomycota / Rhizophydiales / Halomycetaceae related	Rhizophydiales	sp.	C3		LC435251	LC435256	LC435261
Chytridiomycota / Rhizophydiales / Halomycetaceae related		Single cell isolate	PSC162	PSC-L5	OQ702889	OQ702889	OQ702889
Chytridiomycota / Rhizophydiales / Halomycetaceae related		Single cell isolate	PSC174	PSC-L5	OQ702892	OQ702892	OQ702892
Chytridiomycota / Rhizophydiales / Halomycetaceae related		Single cell isolate	PSC176	PSC-L5	OQ702893	OQ702893	OQ702893
Chytridiomycota / Rhizophydiales / Halomycetaceae related		Single cell isolate	PSC179	PSC-L5	OQ702896	OQ702896	OQ702896
Chytridiomycota / Rhizophydiales / Halomycetaceae related		Single cell isolate	PSC186	PSC-L5	OQ702899	OQ702899	OQ702899
Chytridiomycota / Rhizophydiales / Halomycetaceae related		Single cell isolate	PSC188	PSC-L5	OQ702901	OQ702901	OQ702901
Chytridiomycota / Rhizophydiales / Halomycetaceae related		Single cell isolate	PSC190	PSC-L5	OQ702903	OQ702903	OQ702903
Chytridiomycota / Rhizophydiales / Halomycetaceae related		Single cell isolate	PSC201	PSC-L5	OQ702908	OQ702908	OQ702908
Chytridiomycota / Rhizophydiales / Halomycetaceae related		Single cell isolate	PSC204	PSC-L5	OQ702909	OQ702909	OQ702909
Chytridiomycota / Rhizophydiales / Halomycetaceae related		Single cell isolate	PSC205	PSC-L5	OQ702910	OQ702910	OQ702910
Chytridiomycota / Rhizophydiales / Halomycetaceae related		Single cell isolate	PSC207	PSC-L5	OQ702911	OQ702911	OQ702911
Chytridiomycota / Rhizophydiales / Halomycetaceae related		Single cell isolate	PSC046	PSC-L6	OQ702860	OQ702860	OQ702860
Chytridiomycota / Rhizophydiales / Halomycetaceae related		Single cell isolate	PSC047	PSC-L6	OQ702861	OQ702861	OQ702861
Chytridiomycota / Rhizophydiales / Halomycetaceae related		Single cell isolate	PSC276	PSC-L7	OQ702934	OQ702934	OQ702934
Chytridiomycota / Rhizophydiales / Halomycetaceae related		Single cell isolate	PSC037	PSC-L8	OQ702855	OQ702855	OQ702855
Chytridiomycota / Rhizophydiales / Halomycetaceae related		Single cell isolate	PSC039	PSC-L8	OQ702809	-	-
Chytridiomycota / Rhizophydiales / Halomycetaceae related		Single cell isolate	Stephanodiscus-MDA04		OL869115	OL869115	OL869115
Chytridiomycota / Rhizophydiales / Halomycetaceae related		Single cell isolate	812k6Ag		LC435138	LC435195	LC435250
Chytridiomycota / Rhizophydiales / Halomycetaceae related		Single cell isolate	812k3Ag		LC435134	LC435191	LC435247
Chytridiomycota / Rhizophydiales / Halomycetaceae related		Uncultured	UMPB-228		OQ687245	-	-
Chytridiomycota / Rhizophydiales / Halomycetaceae related		Uncultured	Jp13Rp05E		AB971112	-	-
Chytridiomycota / Rhizophydiales / Halomycetaceae related		Uncultured	A_3_27		AB534324	-	-
Chytridiomycota / Rhizophydiales		Single cell isolate	PSC026	PSC-L9	OQ702848	OQ702848	OQ702848
Chytridiomycota / Rhizophydiales		Single cell isolate	PSC027	PSC-L9	OQ702849	OQ702849	OQ702849
Chytridiomycota / Rhizophydiales		Single cell isolate	PSC028	PSC-L9	OQ702850	OQ702850	OQ702850
Chytridiomycota / Rhizophydiales		Single cell isolate	PSC029	PSC-L9	OQ702851	OQ702851	OQ702851
Chytridiomycota / Rhizophydiales		Single cell isolate	PSC032	PSC-L9	OQ702852	OQ702852	OQ702852
Chytridiomycota / Rhizophydiales		Single cell isolate	PSC033	PSC-L9	OQ702853	OQ702853	OQ702853
Chytridiomycota / Rhizophydiales		Single cell isolate	PSC034	PSC-L9	OQ702854	OQ702854	OQ702854
Chytridiomycota / Rhizophydiales		Single cell isolate	PSC216	PSC-L10	OQ702821	-	-
Chytridiomycota / Rhizophydiales		Single cell isolate	PSC219	PSC-L10	OQ702913	OQ702913	OQ702913
Chytridiomycota / Rhizophydiales	Rhizophydium	megarrhizum	Chy-Lys2009		-	FR670788	FR670788
Chytridiomycota / Rhizophydiales	Rhizophydium	megarrhizum	Chy-Kol2008		-	FR670787	FR670787
Chytridiomycota / Rhizophydiales / Angulomycetaceae	Angulomyces	argentinensis	WJD137		MT731008	MT731008	MT731008
Chytridiomycota / Rhizophydiales / Angulomycetaceae	Angulomyces	sp.	JEL845		MT730847	MT730847	MT730847
Chytridiomycota / Rhizophydiales / Angulomycetaceae		Single cell isolate	PSC112	PSC-L11	OQ702876	OQ702876	OQ702876
Chytridiomycota / Rhizophydiales / Aquamycetaceae	Aquamyces	chlorogonii	JEL317		AY635821	DQ273779	AY997081
Chytridiomycota / Rhizophydiales / Protrudomycetaceae	Protrudomyces	sp.	JEL578		MT730751	MT730751	MT730751
Chytridiomycota / Rhizophydiales		Single cell isolate	PSC049	PSC-L12	OQ702863	OQ702863	OQ702863
Chytridiomycota / Rhizophydiales		Single cell isolate	PSC054	PSC-L12	OQ702810	-	-
Chytridiomycota / Rhizophydiales / Alphamycetaceae&Kappamycetaceae	Alphamyces	sp.	JEL952		MT730911	MT730911	MT730911
Chytridiomycota / Rhizophydiales / Alphamycetaceae&Kappamycetaceae	Betamyces	sp.	UM1568		MT730983	MT730983	MT730983
Chytridiomycota / Rhizophydiales / Alphamycetaceae&Kappamycetaceae	Kappamyces	laurelensis	PL98		DQ536478	DQ273824	DQ536494
Chytridiomycota / Rhizophydiales / Alphamycetaceae&Kappamycetaceae	Kappamyces	sp.	JEL356		MT730704	MT730704	MT730704
Chytridiomycota / Rhizophydiales / Alphamycetaceae&Kappamycetaceae	Rhizophydiales	sp.	E1		LC435255	LC435260	-
Chytridiomycota / Rhizophydiales / Alphamycetaceae&Kappamycetaceae	Rhizophydiales	sp.	SVdW-Ast-CHY1		OL869010	OL868971	-
Chytridiomycota / Rhizophydiales / Alphamycetaceae&Kappamycetaceae		Single cell isolate	PSC166	PSC-L13	OQ702890	OQ702890	OQ702890
Chytridiomycota / Rhizophydiales / Alphamycetaceae&Kappamycetaceae		Single cell isolate	PSC168	PSC-L13	OQ702891	OQ702891	OQ702891
Chytridiomycota / Rhizophydiales / Alphamycetaceae&Kappamycetaceae		Single cell isolate	PSC189	PSC-L14	OQ702902	OQ702902	OQ702902
Chytridiomycota / Rhizophydiales / Alphamycetaceae&Kappamycetaceae		Single cell isolate	PSC197	PSC-L15	OQ702907	OQ702907	OQ702907
Chytridiomycota / Rhizophydiales / Alphamycetaceae&Kappamycetaceae		Single cell isolate	PSC285	PSC-L16	OQ702937	OQ702937	OQ702937
Chytridiomycota / Rhizophydiales / Alphamycetaceae&Kappamycetaceae		Single cell isolate	PSC129	PSC-L17	OQ702817	OQ702827	OQ702827
Chytridiomycota / Rhizophydiales / Alphamycetaceae&Kappamycetaceae		Single cell isolate	Synedra-MDA23		OL869116	OL869116	OL869116
Chytridiomycota / Rhizophydiales / Alphamycetaceae&Kappamycetaceae		Single cell isolate	Fragilaria-MDA54		OL869121	OL869121	OL869121
Chytridiomycota / Rhizophydiales / Alphamycetaceae&Kappamycetaceae	Skeltonema	parasitoid	SkChyt5		MH643793	MH643793	MH643793
Chytridiomycota / Rhizophydiales / Alphamycetaceae&Kappamycetaceae		Uncultured	UMPB-8		OQ687255	-	-
Chytridiomycota / Rhizophydiales / Alphamycetaceae&Kappamycetaceae		Uncultured	UMPB-137		OQ687253	-	-
Chytridiomycota / Rhizophydiales / Alphamycetaceae&Kappamycetaceae		Uncultured	UMPB-132		OQ687243	-	-
Chytridiomycota / Rhizophydiales / Alphamycetaceae&Kappamycetaceae		Uncultured	PFB4SP2005		EU162636	-	-
Chytridiomycota / Rhizophydiales / Alphamycetaceae&Kappamycetaceae		Uncultured	STFeb_269		HM135089	-	-
Chytridiomycota / Rhizophydiales / Alphamycetaceae&Kappamycetaceae		Uncultured	AY2009D2		HQ219421	-	HQ219421
Chytridiomycota / Rhizophydiales / Collimycetaceae	Collimyces	mutans	KS100		LC274661	LC274662	LC274663
Chytridiomycota / Rhizophydiales / Staurastromycetaceae	Staurastromyces	oculus	STAU-CHY3		KY350147	KY350145	KY350146
Chytridiomycota / Rhizophydiales / Staurastromycetaceae		Single cell isolate	PSC008	PSC-L18	OQ702807	OQ702826	OQ702826
Chytridiomycota / Rhizophydiales		Uncultured	UMPB-1297		OQ687259	-	-
Chytridiomycota / Rhizophydiales / Rhizophydiaceae	Rhizophydium	brooksianum	JEL136		AY601710	DQ273770	AY997079
Chytridiomycota / Rhizophydiales / Operculomycetaceae	Operculomyces	laminatus	JEL0233		MT730691	MT730691	MT730691
Chytridiomycota / Rhizophydiales / Globomycetaceae	Globomyces	pillinis-pini	JEL291		MT730693	MT730693	MT730693
Chytridiomycota / Rhizophydiales / Globomycetaceae	Urceomyces	sphaerocarpum	ARG129		MT730623	MT730623	MT730623
Chytridiomycota / Rhizophydiales		Single cell isolate	PSC196	PSC-L19	OQ702906	OQ702906	OQ702906
Chytridiomycota / Rhizophydiales / Uebelmesseromycetaceae	Uebelmesseromyces	harderi	JEL171		AF164272	DQ273775	AY997077
Chytridiomycota / Rhizophydiales / Terramycetaceae	Boothiomyces	macroporosus	PLAUS21		DQ322622	DQ273823	AY997084
Chytridiomycota / Rhizophydiales / Terramycetaceae	Terramyces	sp.	JEL0393		MT730715	MT730715	MT730715
Chytridiomycota / Rhizophydiales		Single cell isolate	PSC303	PSC-L20	OQ702949	OQ702949	OQ702949
Chytridiomycota / Rhizophydiales		Single cell isolate	Rhizophydium echinocystoides isolate B8		MH933966	MH933969	-
Chytridiomycota / Rhizophydiales		Single cell isolate	PSC253	PSC-L21	OQ702925	OQ702925	OQ702925
Chytridiomycota / Rhizophydiales		Uncultured	UMPB-2119		OQ687272	-	-
Chytridiomycota / Rhizophydiales		Uncultured	UMPB-2967		OQ687282	-	-
Chytridiomycota / Rhizophydiales		Single cell isolate	Cosmarium-MDAExp14		OL869120	OL869120	OL869120
Chytridiomycota / Rhizophydiales		Uncultured	PFB1AU2004		DQ244005	-	-
Chytridiomycota / Rhizophydiales / Gorgonomycetaceae-related	Gorgonomyces	haynaldii	JEL0151		MT730680	MT730680	MT730680
Chytridiomycota / Rhizophydiales / Gorgonomycetaceae-related	Entophlyctis	sp.	JEL174		AY635824	DQ273782	AY997049
Chytridiomycota / Rhizophydiales / Gorgonomycetaceae-related		Single cell isolate	PSC177	PSC-L22	OQ702894	OQ702894	OQ702894
Chytridiomycota / Rhizophydiales / Gorgonomycetaceae-related		Single cell isolate	PSC178	PSC-L22	OQ702895	OQ702895	OQ702895
Chytridiomycota / Rhizophydiales / Gorgonomycetaceae-related		Single cell isolate	PSC182	PSC-L22	OQ702897	OQ702897	OQ702897
Chytridiomycota / Rhizophydiales / Gorgonomycetaceae-related		Single cell isolate	PSC184	PSC-L22	OQ702898	OQ702898	OQ702898
Chytridiomycota / Rhizophydiales / Gorgonomycetaceae-related		Single cell isolate	PSC187	PSC-L22	OQ702900	OQ702900	OQ702900
Chytridiomycota / Rhizophydiales / Gorgonomycetaceae-related		Uncultured	UMPB-160		OQ687292	-	-
Chytridiomycota / Rhizophydiales / Gorgonomycetaceae-related		Uncultured	MPE2-18		AB695513	-	-
Chytridiomycota / Rhizophydiales / Novel Clade II (Lefèvre et al. 2008)		Uncultured	PFH9SP2005		EU162642	-	-
Chytridiomycota / Rhizophydiales / Novel Clade II (Lefèvre et al. 2008)		Uncultured	AY2009D3		HQ219449	-	HQ219449
Chytridiomycota / Rhizophydiales / Novel Clade II (Lefèvre et al. 2008)		Uncultured	PA2009E8		HQ191289	-	HQ191289
Chytridiomycota / Rhizophydiales / Novel Clade II (Lefèvre et al. 2008)		Uncultured	PA2009B8		HQ191387	-	HQ191387
Chytridiomycota / Rhizophydiales / Batrachochytriaceae-related	Batrachochytrium	dendrobatidis	JEL0197		AF051932	AY546693	AY997031
Chytridiomycota / Rhizophydiales / Batrachochytriaceae-related	Entophlyctis	helioformis	JEL0326		AY635826	DQ273784	AY997048
Chytridiomycota / Rhizophydiales / Batrachochytriaceae-related	Homolaphlyctis	polyrhiza	JEL0142		AH009051	EF634247	EF634249
Chytridiomycota / Rhizophydiales / Batrachochytriaceae-related	Polyrhizophydium	stewartii	JEL0888		MT730870	MT730870	MT730870
Chytridiomycota / Rhizophydiales / Batrachochytriaceae-related		Single cell isolate	PSC021	PSC-L23	OQ702843	OQ702843	OQ702843
Chytridiomycota / Rhizophydiales / Batrachochytriaceae-related		Single cell isolate	PSC022	PSC-L23	OQ702844	OQ702844	OQ702844
Chytridiomycota / Rhizophydiales / Batrachochytriaceae-related		Single cell isolate	PSC023	PSC-L23	OQ702845	OQ702845	OQ702845
Chytridiomycota / Rhizophydiales / Batrachochytriaceae-related		Single cell isolate	PSC024	PSC-L23	OQ702846	OQ702846	OQ702846
Chytridiomycota / Rhizophydiales / Batrachochytriaceae-related		Single cell isolate	PSC266	PSC-L24	OQ702929	OQ702929	OQ702929
Chytridiomycota / Rhizophydiales / Batrachochytriaceae-related		Single cell isolate	PSC272	PSC-L24	OQ702823	OQ702828	OQ702828
Chytridiomycota / Rhizophydiales / Batrachochytriaceae-related		Single cell isolate	PSC295	PSC-L24	OQ702944	OQ702944	OQ702944
Chytridiomycota / Rhizophydiales / Batrachochytriaceae-related		Single cell isolate	PSC271	PSC-L25	OQ702933	OQ702933	OQ702933
Chytridiomycota / Rhizophydiales / Batrachochytriaceae-related		Single cell isolate	PSC301	PSC-L26	OQ702948	OQ702948	OQ702948
Chytridiomycota / Rhizophydiales / Batrachochytriaceae-related		Single cell isolate	PSC018	PSC-L27	OQ702808	OQ702832	OQ702829
Chytridiomycota / Zygophlyctidales	Zygophlyctis	asterionellae	KS98		LC176289	LC176294	LC176299
Chytridiomycota / Zygophlyctidales	Zygophlyctis	planktonica	SVdW-SYN-CHY1		LC482219	LC482221	LC482220
Chytridiomycota / Zygophlyctidales	Zygophlyctis	melosirae	C1		LC176287	LC176292	LC176297
Chytridiomycota / Zygophlyctidales	Zygophlyctis	melosirae	KS99		LC176290	LC176295	LC176300
Chytridiomycota / Zygophlyctidales		Single cell isolate	PSC149	PSC-L28	OQ702884	OQ702884	OQ702884
Chytridiomycota / Zygophlyctidales		Single cell isolate	PSC154	PSC-L28	OQ702885	OQ702885	OQ702885
Chytridiomycota / Zygophlyctidales		Single cell isolate	PSC156	PSC-L28	OQ702886	OQ702886	OQ702886
Chytridiomycota / Zygophlyctidales		Single cell isolate	PSC157	PSC-L28	OQ702887	OQ702887	OQ702887
Chytridiomycota / Zygophlyctidales		Single cell isolate	PSC160	PSC-L28	OQ702888	OQ702888	OQ702888
Chytridiomycota / Zygophlyctidales		Single cell isolate	PSC191	PSC-L28	OQ702904	OQ702904	OQ702904
Chytridiomycota / Zygophlyctidales		Single cell isolate	PSC193	PSC-L28	OQ702905	OQ702905	OQ702905
Chytridiomycota / Zygophlyctidales		Single cell isolate	PSC040	PSC-L29	OQ702857	OQ702857	OQ702857
Chytridiomycota / Zygophlyctidales		Single cell isolate	PSC140	PSC-L30	OQ702882	OQ702882	OQ702882
Chytridiomycota / Zygophlyctidales		Single cell isolate	PSC159	PSC-L30	OQ702819	OQ702839	-
Chytridiomycota / Zygophlyctidales		Single cell isolate	PSC001	PSC-L31	OQ702806	OQ702831	-
Chytridiomycota / Zygophlyctidales		Single cell isolate	PSC004	PSC-L31	OQ702842	OQ702842	OQ702842
Chytridiomycota / Zygophlyctidales		Single cell isolate	BiwaFcA1		AB971229	-	-
Chytridiomycota / Zygophlyctidales		Single cell isolate	Cyclotella-MDA01	PSC-L28	OL869112	OL869112	OL869112
Chytridiomycota / Zygophlyctidales		Single cell isolate	Diatoma-MDA0		OL869117	OL869117	OL869117
Chytridiomycota / Zygophlyctidales		Uncultured	AY2009A5		HQ219392	-	HQ219392
Chytridiomycota / Zygophlyctidales		Uncultured	CH1_2B_29		AY821989	-	-
Chytridiomycota / Zygophlyctidales		Uncultured	KRL01E7		JN090867	-	-
Chytridiomycota / Zygophlyctidales		Uncultured	PA2009D11		HQ191415	-	HQ191415
Chytridiomycota / Zygorhizidiales	Zygorhizidium	willei	KS97		LC482213	LC482215	LC482214
Chytridiomycota / Zygorhizidiales		Uncultured	ESS220206.048		GU067827	-	-
Chytridiomycota / Rhizophlyctidales	Rhizophlyctis	rosea	JEL0318		AY635829	DQ273787	AY997078
Chytridiomycota / Rhizophlyctidales	Rhizophlyctis	rosea	JEL0532		MT730728	MT730728	MT730728
Chytridiomycota / Rhizophlyctidales	Borealophlyctis	nickersoniae	WJD170		MT731019	MT731019	MT731019
Chytridiomycota / Rhizophlyctidales	Catenomyces	sp.	JEL0342		AY635830	DQ273789	AY997033
Chytridiomycota / Dangeardia clade	Dangeardia	mamillata	SVdW-EUD2		MG605054	MG605051	-
Chytridiomycota / Dangeardia clade		Uncultured	P34.43		AY642701	-	-
Chytridiomycota / Spizellomycetales	Spizellomyces	punctatus	ATCC48900		AY546684	AY546692	AY997092
Chytridiomycota / Spizellomycetales	Gaertneriomyces	semiglobiferus	UCB-91-10		AF164247	DQ273778	AY997051
Chytridiomycota / Spizellomycetales	Thoreauomyces	humboldtii	JEL0095		AF164245	DQ273776	AY997075
Chytridiomycota / Spizellomycetales	Brevicalcar	kilaueaense	JEL0355		DQ536477	DQ273821	AY997093
Chytridiomycota / GS14		Uncultured	GL02816_032_S002		KY687559	KY687559	KY687559
Chytridiomycota / Synchytriales	Synchytrium	decipiens	DUH0009362		DQ536475	DQ273819	AY997094
Chytridiomycota / Synchytriales	Synchytrium	macrosporum	DUH0009363		DQ322623	DQ273820	AY997095
Chytridiomycota / Chytridiales / Chytriomycetaceae	Chytriomyces	appendiculatus	JEL0967		MT730921	MT730921	MT730921
Chytridiomycota / Chytridiales / Chytriomycetaceae	Chytriomyces	hyalinus	MP4		DQ536487	DQ273836	DQ536499
Chytridiomycota / Chytridiales / Chytriomycetaceae	Entophlyctis	luteolus	JEL0129		MT730675	MT730675	MT730675
Chytridiomycota / Chytridiales / Chytriomycetaceae	Obelidium	mucronatum	JEL0802		MT730821	MT730821	MT730821
Chytridiomycota / Chytridiales / Chytriomycetaceae	Odontochytrium	sp.	JEL0942		MT730905	MT730905	MT730905
Chytridiomycota / Chytridiales / Chytriomycetaceae	Pedulichytrium	sphaericum	KS93		LC223122	LC223123	LC223124
Chytridiomycota / Chytridiales / Chytriomycetaceae	Physocladia	obscura	JEL0137		MT730677	MT730677	MT730677
Chytridiomycota / Chytridiales / Chytriomycetaceae	Rhizoclosmatium	pessaminum	JEL0823		MT730833	MT730833	MT730833
Chytridiomycota / Chytridiales / Chytriomycetaceae	Rhizoclosmatium	sp.	JEL0347-h		AY601709	DQ273769	AY997076
Chytridiomycota / Chytridiales / Chytriomycetaceae	Rodmanochytrium	pyriforme	WB235A		DQ536486	DQ536498	DQ536493
Chytridiomycota / Chytridiales / Chytriomycetaceae	Rodmanochytrium	sp.	UM1564		MT730979	MT730979	MT730979
Chytridiomycota / Chytridiales / Chytriomycetaceae		Single cell isolate	PSC288	PSC-L32	OQ702940	OQ702940	OQ702940
Chytridiomycota / Chytridiales / Chytriomycetaceae		Single cell isolate	PSC289A	PSC-L32	OQ702941	OQ702941	OQ702941
Chytridiomycota / Chytridiales / Chytriomycetaceae		Single cell isolate	PSC287	PSC-L33	OQ702939	OQ702939	OQ702939
Chytridiomycota / Chytridiales / Chytriomycetaceae		Single cell isolate	PSC289B	PSC-L33	OQ702942	OQ702942	OQ702942
Chytridiomycota / Chytridiales / Chytriomycetaceae		Single cell isolate	PSC286	PSC-L34	OQ702938	OQ702938	OQ702938
Chytridiomycota / Chytridiales / Chytriomycetaceae		Single cell isolate	PSC309	PSC-L35	OQ702950	OQ702950	OQ702950
Chytridiomycota / Chytridiales / Chytriomycetaceae		Uncultured	UMPB-2339		OQ687132	-	-
Chytridiomycota / Chytridiales / Chytriomycetaceae		Uncultured	UMPB-232		OQ687131	-	-
Chytridiomycota / Chytridiales / Chytriomycetaceae		Uncultured	UMPB-2316		OQ687130	-	-
Chytridiomycota / Chytridiales / Chytriomycetaceae		Uncultured	T1P1AeF04		GQ995263	-	-
Chytridiomycota / Chytridiales / Asterophlyctaceae	Asterophlyctis	sp.	JEL0934		MT730900	MT730900	MT730900
Chytridiomycota / Chytridiales / Asterophlyctaceae	Wheelerophlyctis	interior	JEL0524		MT730726	MT730726	MT730726
Chytridiomycota / Chytridiales / Family incertae sedis	Rhizophydium	planktonicum	AstB5		LC176286	LC176291	LC176296
Chytridiomycota / Chytridiales / Family incertae sedis	Chytridiales	sp.	JEL0812		MT730825	MT730825	MT730825
Chytridiomycota / Chytridiales / Family incertae sedis	Polyphlyctis	willoughbyi	PLAUS26		FJ822965	-	-
Chytridiomycota / Chytridiales / Family incertae sedis	Blyttiomyces	sp.	JEL0837		MT730843	MT730843	MT730843
Chytridiomycota / Chytridiales / Family incertae sedis	Chytridiales	sp.	JEL0341		MT730699	MT730699	MT730699
Chytridiomycota / Chytridiales / Family incertae sedis	Pseudorhizidium	endosporangiatum	JEL0221		DQ536484	DQ273834	DQ536496
Chytridiomycota / Chytridiales / Family incertae sedis	Delfinachytrium	mespotamicum	ARG116		MT730617	MT730617	MT730617
Chytridiomycota / Chytridiales / Family incertae sedis		Single cell isolate	PSC275	PSC-L36	OQ702824	OQ702841	-
Chytridiomycota / Chytridiales / Family incertae sedis		Single cell isolate	PSC297	PSC-L37	OQ702945	OQ702945	OQ702945
Chytridiomycota / Chytridiales / Family incertae sedis		Single cell isolate	PSC298	PSC-L37	OQ702946	OQ702946	OQ702946
Chytridiomycota / Chytridiales / Family incertae sedis		Single cell isolate	PSC284	PSC-L38	OQ702936	OQ702936	OQ702936
Chytridiomycota / Chytridiales / Family incertae sedis		Single cell isolate	PSC153	PSC-L39	OQ702818	OQ702838	OQ702830
Chytridiomycota / Chytridiales / Family incertae sedis		Single cell isolate	PSC161	PSC-L39	OQ702820	OQ702840	-
Chytridiomycota / Chytridiales / Family incertae sedis		Single cell isolate	PSC290	PSC0L40	OQ702943	OQ702943	OQ702943
Chytridiomycota / Chytridiales / Family incertae sedis		Single cell isolate	PSC115	PSC-L41	OQ702877	OQ702877	OQ702877
Chytridiomycota / Chytridiales / Family incertae sedis		Single cell isolate	PSC116	PSC-L41	OQ702878	OQ702878	OQ702878
Chytridiomycota / Chytridiales / Family incertae sedis		Single cell isolate	PSC103	PSC-L42	OQ702875	OQ702875	OQ702875
Chytridiomycota / Chytridiales / Family incertae sedis		Single cell isolate	715o15Ag	PSC-L39	LC435107	LC435160	LC435218
Chytridiomycota / Chytridiales / Family incertae sedis		Single cell isolate	819o12Aa	PSC-L39	LC435109	LC435162	LC435220
Chytridiomycota / Chytridiales / Family incertae sedis		Uncultured	UMPB-32		OQ687138	-	-
Chytridiomycota / Chytridiales / Family incertae sedis		Uncultured	UMPB-2233		OQ687129	-	-
Chytridiomycota / Chytridiales / Family incertae sedis		Uncultured	UMPB-2212		OQ687127	-	-
Chytridiomycota / Chytridiales / Family incertae sedis		Uncultured	UMPB-1409		OQ687119	-	-
Chytridiomycota / Chytridiales / Family incertae sedis		Uncultured	UMPB-2212		OQ687127	-	-
Chytridiomycota / Chytridiales / Family incertae sedis		Uncultured	UMPB-230		OQ687125	-	-
Chytridiomycota / Chytridiales / Family incertae sedis		Uncultured	AY2009C3	PSC-L39	HQ219341	-	HQ219341
Chytridiomycota / Chytridiales / Family incertae sedis		Uncultured	T3P1AeG12		GQ995250	-	-
Chytridiomycota / Chytridiales / Chytridiaceae	Chytridium	olla	ARG100		FJ822966	FJ822970	FJ822974
Chytridiomycota / Chytridiales / Chytridiaceae	Dendrochytridium	crassum	JEL0354		AY635827	DQ273785	AY997083
Chytridiomycota / Chytridiales / Chytridiaceae	Dinochytrium	kinnereticum	KLL_TL_060613		MT730925	MT730925	MT730925
Chytridiomycota / Chytridiales / Chytridiaceae	Irineochytrium	annulatum	JEL0729		MT730796	MT730796	MT730796
Chytridiomycota / Chytridiales / Chytridiaceae	Phlyctochytrium	planicorne	JEL0047		DQ536473	DQ273813	AY997070
Chytridiomycota / Chytridiales / Chytridiaceae		Single cell isolate	PSC299	PSC-L43	OQ702825	-	-
Chytridiomycota / Chytridiales / Chytridiaceae		Single cell isolate	PSC264	PSC-L44	OQ702928	OQ702928	OQ702928
Chytridiomycota / Chytridiales / Chytridiaceae		Uncultured	UMPB-669		OQ687141	-	-
Chytridiomycota / Lobulomycetales	Algomyces	stechlinensis	SVdW-EUD3		MG605055	MG605052	-
Chytridiomycota / Lobulomycetales	Chytridium	polysiphoniae	Chy-Pyl-IR-14		AY032608	-	-
Chytridiomycota / Lobulomycetales	Clydaea	vesicula	JEL0476		MT730721	MT730721	MT730721
Chytridiomycota / Lobulomycetales	Lobulomyces	angularis	JEL0045		AF164253	DQ273815	AY997036
Chytridiomycota / Lobulomycetales	Lobulomyces	poculatus	JEL0343		EF443134	EF443139	EU352770
Chytridiomycota / Lobulomycetales	Lobulomycetales	sp.	AF011		EF432819	EF432819	EF432819
Chytridiomycota / Lobulomycetales	Maunachytrium	keaense	AF021		EF432822	EF432822	EF432822
Chytridiomycota / Lobulomycetales	Zygorhizidium	affluens	CCAP-4086-1		MH626496	MH626496	MH626496
Chytridiomycota / Lobulomycetales		Single cell isolate	PSC248	PSC-L45	OQ702922	OQ702922	OQ702922
Chytridiomycota / Lobulomycetales		Single cell isolate	PSC082	PSC-L46	OQ702870	OQ702870	OQ702870
Chytridiomycota / Lobulomycetales		Single cell isolate	PSC090	PSC-L46	OQ702874	OQ702874	OQ702874
Chytridiomycota / Lobulomycetales		Single cell isolate	PSC233	PSC-L47	OQ702918	OQ702918	OQ702918
Chytridiomycota / Lobulomycetales		Single cell isolate	Fragilaria-MDA2		OL869113	OL869113	OL869113
Chytridiomycota / Lobulomycetales		Single cell isolate	722o15Ag		LC435114	LC435167	LC435223
Chytridiomycota / Lobulomycetales		Single cell isolate	729o11Aa		LC435117	LC435171	LC435226
Chytridiomycota / Lobulomycetales		Uncultured	UMPB-1826		OQ687184	-	-
Chytridiomycota / Lobulomycetales		Uncultured	UMPB-1342		OQ687173	-	-
Chytridiomycota / Lobulomycetales		Uncultured	UMPB-168		OQ687183	-	-
Chytridiomycota / Lobulomycetales		Uncultured	PA2009B5		HQ191401	-	HQ191401
Chytridiomycota / Lobulomycetales		Uncultured	AY2009B4		HQ219419	-	HQ219419
Chytridiomycota / Lobulomycetales		Uncultured	Jp13Mc01E		AB971086	-	-
Chytridiomycota / Gromochytriales	Gromochytrium	mamkaevae	CALU_X-51		KF586842	KF586842	KF586842
Chytridiomycota / Gromochytriales	Apiochytrium	granulosporum	X-124		MK179157	-	-
Chytridiomycota / Mesochytriales	Mesochytrium	penetrans	CALU_X-10		FJ804149	FJ804153	-
Chytridiomycota / Polyphagales	Polyphagus	parasiticus	Pp		KX449337	-	-
Chytridiomycota / Polyphagales	Endocoenobium	eudorinae	SVdW-EUD1		MG605053	MG605050	-
Chytridiomycota / Quaeritorhizaceae	Quaeritorhiza	haematococci	JEL0916		MT730893	MT730893	MT730893
Chytridiomycota / Cladochytriales	Cladochytrium	replicatum	JEL0180		AY546683	AY546688	AY997037
Chytridiomycota / Cladochytriales	Cladochytrium	sp.	JEL0900		MT730880	MT730880	MT730880
Chytridiomycota / Cladochytriales	Nephrochytrium	sp.	JEL0125		AF164295.1	EU828511	-
Chytridiomycota / Cladochytriales	Allochytridium	luteum	JEL0324		AY635844	DQ273816	AY997044
Chytridiomycota / Cladochytriales	Septochytrium	sp.	JEL0785		MT730813	MT730813	MT730813
Chytridiomycota / Cladochytriales	Nephrochytrium	aurantium	JEL0907		MT730886	MT730886	MT730886
Chytridiomycota / Cladochytriales	Cladochytriales	sp.	JEL0072		MT730663	MT730663	MT730663
Chytridiomycota / Cladochytriales	Endochytrium	ramosa	JEL0402		MT730716	MT730716	MT730716
Chytridiomycota / Cladochytriales	Nowakowskiella	elegans	JEL0127		AY635835	DQ273798	AY997065
Chytridiomycota / Cladochytriales	Nowakowskiella	sp.	JEL0078		MT730665	MT730665	MT730665
Chytridiomycota / Cladochytriales		Single cell isolate	PSC242	PSC-L48	OQ702920	OQ702920	OQ702920
Chytridiomycota / Cladochytriales		Single cell isolate	PSC247	PSC-L49	OQ702921	OQ702921	OQ702921
Chytridiomycota / Cladochytriales		Single cell isolate	PSC252	PSC-L50	OQ702924	OQ702924	OQ702924
Chytridiomycota / Cladochytriales		Single cell isolate	PSC226	PSC-L51	OQ702915	OQ702915	OQ702915
Chytridiomycota / Cladochytriales		Single cell isolate	PSC228	PSC-L51	OQ702916	OQ702916	OQ702916
Chytridiomycota / Cladochytriales		Uncultured	UMPB-269		OQ687159	-	-
Chytridiomycota / Polychytriales	Polychytrium	aggregatum	JEL0109		AY601711	AY546686	AY997074
Chytridiomycota / Polychytriales	Arkaya	lepida	JEL0093		AF164278	DQ273814	AY997056
Chytridiomycota / Polychytriales	Lacustromyces	hiemalis	JEL0938		MT730902	MT730902	MT730902
Chytridiomycota / Polychytriales	Karlingiomyces	asterocystis	JEL0572		HQ901769	HQ901708	-
NC_ChyL-1	Rhizophydium	scenedesmi	EPG01		MF163176	-	-
NC_ChyL-1		Single cell isolate	PSC122	PSC-L52	OQ702879	OQ702879	OQ702879
NC_ChyL-1		Single cell isolate	PSC128	PSC-L52	OQ702880	OQ702880	OQ702880
NC_ChyL-1		Uncultured	PFE7AU2004		DQ244008	-	-
NC_ChyL-1		Uncultured	L73_ML_156		FJ354068	-	-
NC_ChyL-1		Uncultured	Elev_18S_563		EF024210	-	-
NC_ChyL-1		Uncultured	GL02368_027_G2750		KY687551	KY687551	KY687551
Neocallimastigomycota	Neocallimastix	sp.	GE13		DQ322625	DQ273822	AY997064
Neocallimastigomycota	Orpinomyces	sp.	OUS1		AJ864616	AJ864475	AJ864475
Neocallimastigomycota	Cyllamyces	aberensis	EO14		DQ536481	DQ273829	AY997042
Neocallimastigomycota	Pecoramyces	ruminatium	C1A		JQ014056	JN939127	JN943056
Monoblepharidomycota	Monoblepharella	mexicana	BK78-1		AF164337	DQ273777	AY997061
Monoblepharidomycota	Monoblepharis	polymorpha	JEL0488		KJ668060	KJ668099	JN882327
Monoblepharidomycota	Gonapodya	sp.	JEL0183		KJ668049	KJ668088	AY349112
Monoblepharidomycota	Oedogoniomyces	sp.	CR84		AY635839	DQ273804	AY997066
Monoblepharidomycota	Harpochytrium	sp.	JEL0094		KJ668047	KJ668086	AY349128
Monoblepharidomycota	Hyaloraphidium	curvatum	SAG235-1		Y17504	DQ273771	AY997055
Aphelidiomycota	Amoeboaphelidium	protococcarum	CALU_X-5		JX507298	JX507298	JX507298
Aphelidiomycota	Amoeboaphelidium	protococcarum	FD95		KJ541118	KJ541118	KJ541118
Aphelidiomycota	Amoeboaphelidium	occidentale	FD01		JX967274	JX967274	JX967274
Aphelidiomycota	Aphelidium	aff._melosirae	P-1		KJ566931	-	-
Aphelidiomycota	Aphelidium	arduennense	X-132		MN733418	-	-
Aphelidiomycota	Aphelidium	collabens	APH2		LC488190	LC488191	-
Aphelidiomycota	Aphelidium	desmodesmi	FD104		KY249641	KY249641	KY249641
Aphelidiomycota	Aphelidium	insulamus	O-11		MW354078	-	-
Aphelidiomycota	Aphelidium	parallelum	KS114		LC652435	LC652436	LC652437
Aphelidiomycota	Aphelidium	tribonematis	X-102		KY129663	-	-
Aphelidiomycota	Paraphelidium	letcheri	X-129		KY412789	-	-
Aphelidiomycota	Paraphelidium	tribonematis	X-103		KX576682	-	-
Aphelidiomycota		Single cell isolate	PSC055	PSC-L53	OQ702811	OQ702833	-
Aphelidiomycota		Single cell isolate	PSC059	PSC-L53	OQ702812	OQ702834	-
Aphelidiomycota		Single cell isolate	PSC060	PSC-L53	OQ702813	OQ702835	-
Aphelidiomycota		Single cell isolate	PSC065	PSC-L53	OQ702814	OQ702836	-
Aphelidiomycota		Single cell isolate	PSC051	PSC-L54	OQ702864	OQ702864	OQ702864
Aphelidiomycota		Single cell isolate	PSC063	PSC-L54	OQ702865	OQ702865	OQ702865
Aphelidiomycota		Single cell isolate	PSC064	PSC-L54	OQ702866	OQ702866	OQ702866
Aphelidiomycota		Single cell isolate	PSC267B	PSC-L55	OQ702931	OQ702931	OQ702931
Aphelidiomycota		Single cell isolate	PSC069	PSC-L56	OQ702868	OQ702868	OQ702868
Aphelidiomycota		Single cell isolate	PSC070	PSC-L56	OQ702869	OQ702869	OQ702869
Aphelidiomycota		Single cell isolate	PSC131	PSC-L56	OQ702881	OQ702881	OQ702881
Aphelidiomycota		Single cell isolate	PSC085	PSC-L57	OQ702871	OQ702871	OQ702871
Aphelidiomycota		Single cell isolate	PSC087	PSC-L57	OQ702872	OQ702872	OQ702872
Aphelidiomycota		Single cell isolate	PSC089	PSC-L57	OQ702873	OQ702873	OQ702873
Aphelidiomycota		Single cell isolate	PSC042	PSC-L58	OQ702858	OQ702858	OQ702858
Aphelidiomycota		Single cell isolate	PSC044	PSC-L58	OQ702859	OQ702859	OQ702859
Aphelidiomycota		Single cell isolate	PSC267A	PSC-L59	OQ702930	OQ702930	OQ702930
Aphelidiomycota		Single cell isolate	725k1Ag		LC435081	LC435139	-
Aphelidiomycota		Single cell isolate	729k1Ag		LC435086	LC435141	LC435200
Aphelidiomycota		Uncultured	OL48		KX465218	-	-
Aphelidiomycota		Uncultured	KRL03E06		KC315807	-	-
Aphelidiomycota		Uncultured	CCW24		AY230211	-	-
Aphelidiomycota		Uncultured	ESS220206.038		GU067817	-	-
Aphelidiomycota		Uncultured	PRS2_4E_31		FJ976650	-	-
Aphelidiomycota		Uncultured	TE210D		KM870757	-	-
Aphelidiomycota		Uncultured	TAGIRI-24		AB191432	-	-
Aphelidiomycota		Uncultured	UMPB-207		MZ923440	-	-
Aphelidiomycota		Uncultured	UMPB-239		MZ923446	-	-
Rozellomycota	Rozella	allomycis	UCB 47-054		AY635838	DQ273803	AY997087
Rozellomycota	Rozella	ex_Pythium			KX354831	-	-
Rozellomycota	Rozella	sp.	JEL0347		AY601707	DQ273766	AY997086
Rozellomycota	Rozella	rhizoclosmatii	JEL0863		KX354829	-	KX354830
Rozellomycota	Rozella	multimorpha	JEL0883		MF196185	MF196182	-
Rozellomycota	Paramicrosporidium	saccamoebae	KSL3		JQ796369	-	JQ796369
Rozellomycota	Paramicrosporidium	vannellae	KAUN		JQ796368	-	-
Rozellomycota	Mitosporidium	daphniae	UGP3		MF278562	MF278562	MF278562
Rozellomycota	Morellospora	saccamoebae	KSL6		MN821072	MN821072	MN821072
Rozellomycota		Single cell isolate	PSC243	PSC-L60	OQ702822	-	-
Rozellomycota		Single cell isolate	PSC258	PSC-L61	OQ702926	OQ702926	OQ702926
Rozellomycota		Single cell isolate	PSC281	PSC-L62	OQ702935	OQ702935	OQ702935
Rozellomycota		Single cell isolate	PSC211	PSC-L63	OQ702912	OQ702912	OQ702912
Rozellomycota		Single cell isolate	PSC259	PSC-L64	OQ702927	OQ702927	OQ702927
Rozellomycota		Single cell isolate	PSC269	PSC-L64	OQ702932	OQ702932	OQ702932
Rozellomycota		Single cell isolate	PSC230	PSC-L65	OQ702917	OQ702917	OQ702917
Rozellomycota		Single cell isolate	PSC249	PSC-L66	OQ702923	OQ702923	OQ702923
Rozellomycota		Single cell isolate	PSC038	PSC-L67	OQ702856	OQ702856	OQ702856
Rozellomycota		Single cell isolate	PSC238	PSC-L68	OQ702919	OQ702919	OQ702919
Rozellomycota		Single cell isolate	PSC025	PSC-L69	OQ702847	OQ702847	OQ702847
Rozellomycota		Single cell isolate	624k4Ag		LC435088	LC435142	LC435202
Rozellomycota		Uncultured	Pa2007A1		JQ689418	-	-
Rozellomycota		Uncultured	B28		JN054665	-	-
Rozellomycota		Uncultured	ESS270706.089		GU067982	-	-
Rozellomycota		Uncultured	PR5_4E_71		FJ976648	-	-
Rozellomycota		Uncultured	Zeuk2		AY916571	-	-
Rozellomycota		Uncultured	HRT6hrs_A5_euk_21		LC222908	-	-
Rozellomycota		Uncultured	LKM11		AJ130849	-	-
Rozellomycota		Uncultured	HRT3hrs_A5_euk_16		LC222962	-	-
Rozellomycota		Uncultured	LS_CM2		FJ687267	-	-
Rozellomycota		Uncultured	A21_ek_13		LC150127	-	-
Rozellomycota		Uncultured	AD_S14clone19		LC109092	-	-
Rozellomycota		Uncultured	HRT3hrs_A5_euk_3		LC222952	-	-
Rozellomycota		Uncultured	UMPB-2275		MZ923261	-	-
Rozellomycota		Uncultured	UMPB-558		MZ923341	-	-
Rozellomycota		Uncultured	UMPB-344		MZ923305	-	-
Rozellomycota		Uncultured	UMPB-608		MZ923354	-	-
Rozellomycota		Uncultured	UMPB-697		MZ923421	-	-
Rozellomycota		Uncultured	UMPB-184		MZ923230	-	-
Rozellomycota		Uncultured	UMPB-786		MZ923380	-	-
NCLC1		Uncultured	SS1-E-01-42		EU050974	-	-
NCLC1		Uncultured	DSGM63		AB275063	-	-
FRESHOL1		Single cell isolate	PSC124	PSC-L70	OQ702816	-	-
FRESHOL1		Single cell isolate	PSC117	PSC-L71	OQ702815	OQ702837	-
FRESHOL1		Uncultured	PA2009E6		HQ191300	-	HQ191300
FRESHOL1		Uncultured	S9-3		JN547319	-	-
FRESHOL1		Uncultured	UMPB-2663		OQ687331	-	-
Outgroup	Amoebidium	parasiticum	FRA-1-14		Y19155	DQ273802	AY997029
Outgroup	Capsaspora	owczarzaki	ATCC30864		AF436886	AY724688	AF436886
Outgroup	Nuclearia	simplex	CCAP1552/4		AF349566	AY148095	-
