# Supplementary material for: A combined microscopy and single-cell sequencing approach reveals the ecology, morphology, and phylogeny of uncultured lineages of zoosporic fungi
Source: mBio. 2023 Jul 24;14(4):e01313-23. doi: 10.1128/mbio.01313-23 (PMC10470594; doi:10.1128/mbio.01313-23)
Supplement: Table S4 — List of sequences of cultures and single cell isolates used for the phylogenetic analysis of 18S rDNA data set. [file mbio.01313-23-s0006.xlsx]

## Sheet: Table S4
Table S4. List of sequences of cultures and single cell isolates used for the phylogenetic analysis of 18S rDNA dataset
Affiliation	Genera	Species	Strain	Accession No.
Ascomycota	Neurospora	crassa	MUCL-19026	X04971
Ascomycota	Schizosaccharomyces	pombe	DR2	AY251633
Ascomycota	Saccharomyces	cerevisiae		V01335
Basidiomycota	Cryptococcus	neoformans	H99	L05428
Basidiomycota	Ustilago	maydis	MS-115	X62396
Basidiomycota	Coprinopsis	cinerea	C13	M92991
Mucoromycota	Phycomyces	blakesleeanus	NRRL-1555	AY635837
Mucoromycota	Rhizopus	stolonifer	DAOM225708	DQ536474
Mucoromycota	Mucor	racemosus	ATCC1216B	AJ271061
Mucoromycota	Umbelopsis	ramanniana	NRR-L5844	DQ322627
Zoopagomycota / Zoopagomycotina	Piptocephalis	corymbifera	NRRL-2385	AB016023
Zoopagomycota / Zoopagomycotina	Kuzuhaea	moniliformis	NRRL-13723	AB016010
Zoopagomycota / Kickxellomycotina	Capniomyces	stellatus	MIS-21-127	EF396191
Zoopagomycota / Kickxellomycotina	Zancudomyces	culisetae	COL-18-3	NG_017185.1
Zoopagomycota / Kickxellomycotina	Spiromyces	minutus	NRRL-3067	AF007542.1
Zoopagomycota / Entomophthoromycotina	Conidiobolus	coronatus	NRRL-28638	AF113418
Zoopagomycota / Entomophthoromycotina	Entomophthora	muscae	ARSEF-3074	AY635820
Zoopagomycota / Entomophthoromycotina	Entomophaga	aulica	FPMI_isolate_646	U35394
Zoopagomycota / Entomophthoromycotina	Basidiobolus	magnus	CBS205.64	JX242608
Zoopagomycota / Entomophthoromycotina	Basidiobolus	ranarum	NRRL34594	AY635841
Olpidium brassicae clade	Olpidium	brassicae	DUH0009361	DQ322624
NC_OlpL-1	Olpidium	vermicola		OQ702805
NC_OlpL-1		Single cell isolate	PSC142	OQ702883
NC_OlpL-1		Single cell isolate	PSC300	OQ702947
Unknown		Single cell isolate	Dolichospermum-MDA2	OL869110
Blastocladiomycota	Allomyces	arbusculus	Brazil2	AY552524
Blastocladiomycota	Microallomyces	dendroideus	CR74	AY635840
Blastocladiomycota	Blastocladiella	emersonii	BK49-1	AY635842
Blastocladiomycota	Blastocladiella	sp.	JEL0711	MT730790
Blastocladiomycota	Catenophlyctis	variabilis	JEL0298	AY635822
Blastocladiomycota	Catenaria	anguilulae	JEL0194	MT730687
Chytridiomycota / Rhizophydiales	Rhizophydium	brooksianum	JEL0136	AY601710
Chytridiomycota / Rhizophydiales	Rhizophydium	globosum	JEL0222	MT730690
Chytridiomycota / Rhizophydiales	Rhizophydium	sp.	PLAUSR13	MT730971
Chytridiomycota / Rhizophydiales	Rhizophydium	sp.	JEL292	MT730694
Chytridiomycota / Rhizophydiales	Rhizophydiales	sp.	JEL0830	MT730838
Chytridiomycota / Rhizophydiales	Globomyces	pillinis-pini	JEL0291	MT730693
Chytridiomycota / Rhizophydiales	Urceomyces	sphaerocarpum	ARG129	MT730623
Chytridiomycota / Rhizophydiales	Staurastromyces	oculus	STAU-CHY3	KY350147
Chytridiomycota / Rhizophydiales	Uebelmesseromyces	harderi	JEL0171	AF164272
Chytridiomycota / Rhizophydiales	Operculomyces	laminatus	JEL0233	MT730691
Chytridiomycota / Rhizophydiales	Rhizophydiales	sp.	JEL0316	DQ536485
Chytridiomycota / Rhizophydiales	Alphamyces	sp.	JEL0952	MT730911
Chytridiomycota / Rhizophydiales	Betamyces	sp.	UM1568	MT730983
Chytridiomycota / Rhizophydiales	Kappamyces	laurelensis	PL98	DQ536478
Chytridiomycota / Rhizophydiales	Kappamyces	sp.	JEL0356	MT730704
Chytridiomycota / Rhizophydiales	Kappamyces	sp.	KP02	MT730926
Chytridiomycota / Rhizophydiales	Kappamyces	sp.	JEL0737	MT730801
Chytridiomycota / Rhizophydiales	Kappamyces	sp.	JA26	MT730645
Chytridiomycota / Rhizophydiales	Kappamyces	sp.	JA56	MT730650
Chytridiomycota / Rhizophydiales	Kappamyces	sp.	JEL0829	MT730837
Chytridiomycota / Rhizophydiales	Rhizophydiales	sp.	E1	LC435255
Chytridiomycota / Rhizophydiales	Rhizophydiales	sp.	SVdW-Ast-CHY1	OL869010
Chytridiomycota / Rhizophydiales	Terramyces	sp.	JEL0393	MT730715
Chytridiomycota / Rhizophydiales	Boothiomyces	macroporosus	PLAUS21	DQ322622
Chytridiomycota / Rhizophydiales	Boothiomyces	elyense	GHJ30	MK651833
Chytridiomycota / Rhizophydiales	Boothiomyces	angulosus	CCIBt4261	MK651832
Chytridiomycota / Rhizophydiales	Terramycetaceae	sp.	JEL0909	MT730888
Chytridiomycota / Rhizophydiales	Rhizophydium	echinocystoides	clone_B8	MH933966
Chytridiomycota / Rhizophydiales	Angulomyces	argentinensis	WJD137	MT731008
Chytridiomycota / Rhizophydiales	Angulomyces	sp.	JEL845	MT730847
Chytridiomycota / Rhizophydiales	Rhizophydiales	sp.	Barr004	JN940949
Chytridiomycota / Rhizophydiales	Aquamyces	chlorogonii	JEL0317	AY635821
Chytridiomycota / Rhizophydiales	Protrudomyces	sp.	JEL0578	MT730751
Chytridiomycota / Rhizophydiales	Halomyces	littoreus	Barr263	JN940944
Chytridiomycota / Rhizophydiales	Paranamyces	uniporus	WJD150	MT731010
Chytridiomycota / Rhizophydiales	Rhizophydiales	sp.	Fragilaria-B6	OL869014
Chytridiomycota / Rhizophydiales	Rhizophydiales	sp.	C3	LC435251
Chytridiomycota / Rhizophydiales	Gorgonomyces	haynaldii	JEL0151	MT730680
Chytridiomycota / Rhizophydiales	Entophlyctis	sp.	JEL0174	AY635824
Chytridiomycota / Rhizophydiales	Collimyces	mutans	KS100	LC274661
Chytridiomycota / Rhizophydiales	Batrachochytrium	dendrobatidis	JEL0197	AF051932
Chytridiomycota / Rhizophydiales	Entophlyctis	helioformis	JEL0326	AY635826
Chytridiomycota / Rhizophydiales	Homolaphlyctis	polyrhiza	JEL0142	AH009051
Chytridiomycota / Rhizophydiales	Polyrhizophydium	stewartii	JEL0888	MT730870
Chytridiomycota / Rhizophydiales		Single cell isolate	PSC162	OQ702889
Chytridiomycota / Rhizophydiales		Single cell isolate	PSC174	OQ702892
Chytridiomycota / Rhizophydiales		Single cell isolate	PSC176	OQ702893
Chytridiomycota / Rhizophydiales		Single cell isolate	PSC179	OQ702896
Chytridiomycota / Rhizophydiales		Single cell isolate	PSC186	OQ702899
Chytridiomycota / Rhizophydiales		Single cell isolate	PSC188	OQ702901
Chytridiomycota / Rhizophydiales		Single cell isolate	PSC190	OQ702903
Chytridiomycota / Rhizophydiales		Single cell isolate	PSC201	OQ702908
Chytridiomycota / Rhizophydiales		Single cell isolate	PSC204	OQ702909
Chytridiomycota / Rhizophydiales		Single cell isolate	PSC205	OQ702910
Chytridiomycota / Rhizophydiales		Single cell isolate	PSC207	OQ702911
Chytridiomycota / Rhizophydiales		Single cell isolate	PSC046	OQ702860
Chytridiomycota / Rhizophydiales		Single cell isolate	PSC047	OQ702861
Chytridiomycota / Rhizophydiales		Single cell isolate	PSC276	OQ702934
Chytridiomycota / Rhizophydiales		Single cell isolate	PSC037	OQ702855
Chytridiomycota / Rhizophydiales		Single cell isolate	PSC039	OQ702809
Chytridiomycota / Rhizophydiales		Single cell isolate	PSC026	OQ702848
Chytridiomycota / Rhizophydiales		Single cell isolate	PSC027	OQ702849
Chytridiomycota / Rhizophydiales		Single cell isolate	PSC028	OQ702850
Chytridiomycota / Rhizophydiales		Single cell isolate	PSC029	OQ702851
Chytridiomycota / Rhizophydiales		Single cell isolate	PSC032	OQ702852
Chytridiomycota / Rhizophydiales		Single cell isolate	PSC033	OQ702853
Chytridiomycota / Rhizophydiales		Single cell isolate	PSC034	OQ702854
Chytridiomycota / Rhizophydiales		Single cell isolate	PSC216	OQ702821
Chytridiomycota / Rhizophydiales		Single cell isolate	PSC219	OQ702913
Chytridiomycota / Rhizophydiales		Single cell isolate	PSC112	OQ702876
Chytridiomycota / Rhizophydiales		Single cell isolate	PSC049	OQ702863
Chytridiomycota / Rhizophydiales		Single cell isolate	PSC054	OQ702810
Chytridiomycota / Rhizophydiales		Single cell isolate	PSC166	OQ702890
Chytridiomycota / Rhizophydiales		Single cell isolate	PSC168	OQ702891
Chytridiomycota / Rhizophydiales		Single cell isolate	PSC189	OQ702902
Chytridiomycota / Rhizophydiales		Single cell isolate	PSC197	OQ702907
Chytridiomycota / Rhizophydiales		Single cell isolate	PSC285	OQ702937
Chytridiomycota / Rhizophydiales		Single cell isolate	PSC129	OQ702817
Chytridiomycota / Rhizophydiales		Single cell isolate	PSC008	OQ702807
Chytridiomycota / Rhizophydiales		Single cell isolate	PSC196	OQ702906
Chytridiomycota / Rhizophydiales		Single cell isolate	PSC303	OQ702949
Chytridiomycota / Rhizophydiales		Single cell isolate	PSC253	OQ702925
Chytridiomycota / Rhizophydiales		Single cell isolate	PSC177	OQ702894
Chytridiomycota / Rhizophydiales		Single cell isolate	PSC178	OQ702895
Chytridiomycota / Rhizophydiales		Single cell isolate	PSC182	OQ702897
Chytridiomycota / Rhizophydiales		Single cell isolate	PSC184	OQ702898
Chytridiomycota / Rhizophydiales		Single cell isolate	PSC187	OQ702900
Chytridiomycota / Rhizophydiales		Single cell isolate	PSC021	OQ702843
Chytridiomycota / Rhizophydiales		Single cell isolate	PSC022	OQ702844
Chytridiomycota / Rhizophydiales		Single cell isolate	PSC023	OQ702845
Chytridiomycota / Rhizophydiales		Single cell isolate	PSC024	OQ702846
Chytridiomycota / Rhizophydiales		Single cell isolate	PSC266	OQ702929
Chytridiomycota / Rhizophydiales		Single cell isolate	PSC272	OQ702823
Chytridiomycota / Rhizophydiales		Single cell isolate	PSC295	OQ702944
Chytridiomycota / Rhizophydiales		Single cell isolate	PSC271	OQ702933
Chytridiomycota / Rhizophydiales		Single cell isolate	PSC301	OQ702948
Chytridiomycota / Rhizophydiales		Single cell isolate	PSC018	OQ702808
Chytridiomycota / Rhizophydiales		Single cell isolate	SkChyt5	MH643793
Chytridiomycota / Rhizophydiales		Single cell isolate	812k6Ag	LC435138
Chytridiomycota / Rhizophydiales		Single cell isolate	812k3Ag	LC435134
Chytridiomycota / Rhizophydiales		Single cell isolate	Synedra-MDA23	OL869116
Chytridiomycota / Rhizophydiales		Single cell isolate	Fragilaria-MDA54	OL869121
Chytridiomycota / Rhizophydiales		Single cell isolate	Stephanodiscus-MDA04	OL869115
Chytridiomycota / Rhizophydiales		Single cell isolate	Cosmarium-MDAExp14	OL869120
Chytridiomycota / Zygophlyctidales	Zygophlyctis	asterionellae	KS98	LC176289
Chytridiomycota / Zygophlyctidales	Zygophlyctis	planktonica	SVdW-SYN-CHY1	LC482219
Chytridiomycota / Zygophlyctidales	Zygophlyctis	melosirae	C1	LC176287
Chytridiomycota / Zygophlyctidales	Zygophlyctis	melosirae	KS99	LC176290
Chytridiomycota / Zygophlyctidales		Single cell isolate	PSC040	OQ702857
Chytridiomycota / Zygophlyctidales		Single cell isolate	PSC140	OQ702882
Chytridiomycota / Zygophlyctidales		Single cell isolate	PSC159	OQ702819
Chytridiomycota / Zygophlyctidales		Single cell isolate	PSC149	OQ702884
Chytridiomycota / Zygophlyctidales		Single cell isolate	PSC154	OQ702885
Chytridiomycota / Zygophlyctidales		Single cell isolate	PSC156	OQ702886
Chytridiomycota / Zygophlyctidales		Single cell isolate	PSC157	OQ702887
Chytridiomycota / Zygophlyctidales		Single cell isolate	PSC160	OQ702888
Chytridiomycota / Zygophlyctidales		Single cell isolate	PSC191	OQ702904
Chytridiomycota / Zygophlyctidales		Single cell isolate	PSC193	OQ702905
Chytridiomycota / Zygophlyctidales		Single cell isolate	PSC001	OQ702806
Chytridiomycota / Zygophlyctidales		Single cell isolate	PSC004	OQ702842
Chytridiomycota / Zygophlyctidales		Single cell isolate	BiwaFcA1	AB971229
Chytridiomycota / Zygophlyctidales		Single cell isolate	Cyclotella-MDA01	OL869112
Chytridiomycota / Zygophlyctidales		Single cell isolate	Diatoma-MDA0	OL869117
Chytridiomycota / Zygorhizidiales	Zygorhizidium	willei	KS97	LC482213
Chytridiomycota / Rhizophlyctidales	Rhizophlyctis	rosea	JEL0318	AY635829
Chytridiomycota / Rhizophlyctidales	Rhizophlyctis	rosea	JEL0532	MT730728
Chytridiomycota / Rhizophlyctidales	Rhizophlyctis	rosea	KP15	MT730929
Chytridiomycota / Rhizophlyctidales	Borealophlyctis	nickersoniae	WJD170	MT731019
Chytridiomycota / Rhizophlyctidales	Catenomyces	sp.	JEL0342	AY635830
Chytridiomycota / Dangeardia clade	Dangeardia	mamillata	SVdW-EUD2	MG605054
Chytridiomycota / Spizellomycetales	Geranomyces	variabilis	MP03	MT730940
Chytridiomycota / Spizellomycetales	Geranomyces	michiganensis	JEL0563	MT730744
Chytridiomycota / Spizellomycetales	Geranomyces	sp.	JEL0804	MT730822
Chytridiomycota / Spizellomycetales	Geranomyces	hawaiiensis	PL160	HQ901762
Chytridiomycota / Spizellomycetales	Geranomyces	tanneri	JEL0543	MT730734
Chytridiomycota / Spizellomycetales	Powellomyces	hirtus	Barr081	MT730627
Chytridiomycota / Spizellomycetales	Thoreauomyces	humboldtii	JEL0095	AF164245
Chytridiomycota / Spizellomycetales	Fimicolochytrium	jonesii	JEL0569	MT730748
Chytridiomycota / Spizellomycetales	Fimicolochytrium	alabamae	MP01	MT730939
Chytridiomycota / Spizellomycetales	Brevicalcar	kilaueaense	JEL0355	DQ536477
Chytridiomycota / Spizellomycetales	Brevicalcar	kilaueaense	JEL0350	MT730703
Chytridiomycota / Spizellomycetales	Brevicalcar	sp.	JEL0650	MT730769
Chytridiomycota / Spizellomycetales	Gaertneriomyces	semiglobiferus	UCB-91-10	AF164247
Chytridiomycota / Spizellomycetales	Gaertneriomyces	spectabilis	CH67	MT730631
Chytridiomycota / Spizellomycetales	Gaertneriomyces	palmatus	DAOMC226229	MF576096
Chytridiomycota / Spizellomycetales	Gaertneriomyces	californicus	Barr015	MF576089
Chytridiomycota / Spizellomycetales	Spizellomycetales	sp.	JEL0533	MT730729
Chytridiomycota / Spizellomycetales	Triparticalcar	arcticum	Barr059	MT730626
Chytridiomycota / Spizellomycetales	Triparticalcar	equi	WJD156	MT731011
Chytridiomycota / Spizellomycetales	Phlyctochytrium	reinboldtiae	CC410FG	MT730630
Chytridiomycota / Spizellomycetales	Spizellomyces	dolichospermus	Barr346	FJ827639
Chytridiomycota / Spizellomycetales	Barromyces	tenuis	Barr366	FJ827650
Chytridiomycota / Spizellomycetales	Spizellomyces	punctatus	ATCC48900	AY546684
Chytridiomycota / Spizellomycetales	Spizellomyces	plurigibbosus	Barr033	JN940935
Chytridiomycota / Spizellomycetales	Spizellomyces	palustris	Bar041	FJ827665
Chytridiomycota / Spizellomycetales	Spizellomyces	lactosolyticus	Barr277	FJ827668
Chytridiomycota / Spizellomycetales	Spizellomyces	acuminatus	PLAUS_Ad_20	MT730968
Chytridiomycota / Spizellomycetales	Spizellomyces	kniepii	UGA-F	AH009021.2
Chytridiomycota / Spizellomycetales	Phlyctochytrium	africanum	CBS454.65	FJ827649
Chytridiomycota / Spizellomycetales	Spizellomycetaceae	sp.	WC1pine2	MT730987
Chytridiomycota / Spizellomycetales	Kochiomyces	dichotomus	JEL0371	MT730708
Chytridiomycota / Spizellomycetales	Kochiomyces	dichotomus	Barr035	FJ827651
Chytridiomycota / Spizellomycetales	Gallinipes	pseudodichotomus	JEL0333	MT730697
Chytridiomycota / Spizellomycetales	Gallinipes	danensis	PL078	MT730943
Chytridiomycota / Spizellomycetales	Gallinipes	alaskaensis	PSC203	MF576097
Chytridiomycota / Spizellomycetales	Spizellomycetaceae	sp.	JEL0199	MT730688
Chytridiomycota / Synchytriales	Synchytrium	macrosporum	DUH0009363	DQ322623
Chytridiomycota / Synchytriales	Synchytrium	decipiens	DUH0009362	DQ536475
Chytridiomycota / Synchytriales	Synchytrium	endobioticum	P-58	AJ784274
Chytridiomycota / Synchytriales	Synchytrium	microbalum	JEL0517	KU672728
Chytridiomycota / Synchytriales		Single cell isolate	clone_B25	MH933965
Chytridiomycota / Chytridiales	Rhizidium	phycophilum	KP013	GU358605
Chytridiomycota / Chytridiales	Rhizidium	crepaturum	SP512582	MT406246
Chytridiomycota / Chytridiales	Avachytrium	platense	ARG123	KC812612
Chytridiomycota / Chytridiales	Podochytrium	dentatum	JEL0030	AH009055.2
Chytridiomycota / Chytridiales	Siphonaria	petersenii	JEL0102	AY349036
Chytridiomycota / Chytridiales	Siphonaria	sp.	JEL0065	MT730662
Chytridiomycota / Chytridiales	Siphonaria	aurea	CCIBt4685	MT406247
Chytridiomycota / Chytridiales	Siphonaria	sp.	JEL0890	MT730872
Chytridiomycota / Chytridiales	Obelidium	mucronatum	JEL0057	AH009056.2
Chytridiomycota / Chytridiales	Obelidium	sp.	JEL0802	MT730821
Chytridiomycota / Chytridiales	Rhizoclosmatium	globosum	JEL347-h	AY601709
Chytridiomycota / Chytridiales	Rhizoclosmatium	sparsum	WB226C	MT730985
Chytridiomycota / Chytridiales	Rhizoclosmatium	umbonatum_var._sphaericum	JEL0516	MT730725
Chytridiomycota / Chytridiales	Rhizoclosmatium	pessaminum	JEL0823	MT730833
Chytridiomycota / Chytridiales	Phlyctorhiza	endogena	JEL0080	MT730666
Chytridiomycota / Chytridiales	Siphonaria	sparrowii	JEL0946	MT730907
Chytridiomycota / Chytridiales	Odontochytrium	milleri	ARG095	KC812606
Chytridiomycota / Chytridiales	Odontochytrium	sp.	JEL0942	MT730905
Chytridiomycota / Chytridiales	Physocladia	obscura	JEL0137	MT730677
Chytridiomycota / Chytridiales	Entophlyctis	luteolus	JEL0129	MT730675
Chytridiomycota / Chytridiales	Chytridiales	sp.	JEL0279	MT730692
Chytridiomycota / Chytridiales	Fayochytriomyces	spinosus	JEL0059	AH009063.2
Chytridiomycota / Chytridiales	Chytriomyces	appendiculatus	JEL0967	MT730921
Chytridiomycota / Chytridiales	Chytriomyces	hyalinus	MP4	DQ536487
Chytridiomycota / Chytridiales	Rhopalophlyctis	sarcoptoides	clone_B10	MH933967
Chytridiomycota / Chytridiales	Rodmanochytrium	sp.	UM1564	MT730979
Chytridiomycota / Chytridiales	Rodmanochytrium	pyriforme	WB235A	DQ536486
Chytridiomycota / Chytridiales	Asterophlyctis	sp.	JEL0934	MT730900
Chytridiomycota / Chytridiales	Asterophlyctis	sarcoptoides	GHJ09	MK651831
Chytridiomycota / Chytridiales	Asterophlyctis	michiganensis	JEL0186	AH009060.2
Chytridiomycota / Chytridiales	Wheelerophlyctis	interior	JEL0524	MT730726
Chytridiomycota / Chytridiales	Wheelerophlyctis	interiexterior	JEL085	MT730855
Chytridiomycota / Chytridiales	Pedulichytrium	sphaericum	KS93	LC223122
Chytridiomycota / Chytridiales		Single cell isolate	819o11Aa	LC435100
Chytridiomycota / Chytridiales		Single cell isolate	722o12Ag	LC435103
Chytridiomycota / Chytridiales		Single cell isolate	812o9Aa	LC435105
Chytridiomycota / Chytridiales	Rhizophydium	planktonicum	AstB5	LC176286
Chytridiomycota / Chytridiales	Polyphlyctis	willoughbyi	PLAUS26	FJ822965
Chytridiomycota / Chytridiales	Blyttiomyces	sp.	JEL0837	MT730843
Chytridiomycota / Chytridiales	Chytridiales	sp.	JEL0341	MT730699
Chytridiomycota / Chytridiales	Pseudorhizidium	endosporangiatum	JEL221	DQ536484
Chytridiomycota / Chytridiales	Chytridiales	sp.	JEL0812	MT730825
Chytridiomycota / Chytridiales	Chytridiales	sp.	JEL0842	MT730845
Chytridiomycota / Chytridiales	Chytridiales	sp.	JEL0844	MT730846
Chytridiomycota / Chytridiales	Delfinachytrium	mespotamicum	ARG116	MT730617
Chytridiomycota / Chytridiales	Chytridium	olla	ARG100	FJ822966
Chytridiomycota / Chytridiales	Phlyctochytrium	bullatum	JEL0754	MT730806
Chytridiomycota / Chytridiales	Phlyctochytrium	sp.	JEL0879	MT730864
Chytridiomycota / Chytridiales	Phlyctochytrium	planicorne	JEL0047	DQ536473
Chytridiomycota / Chytridiales	Phlyctochytrium	planicorne	JEL0894	MT730875
Chytridiomycota / Chytridiales	Phlyctochytrium	aureliae	KP061	GU358606
Chytridiomycota / Chytridiales	Chytridium	lagenaria	ARG066	FJ822964
Chytridiomycota / Chytridiales	Dinochytrium	kinnereticum	KLL_TL_060613	MT730925
Chytridiomycota / Chytridiales	Dendrochytridium	crassum	JEL0354	AY635827
Chytridiomycota / Chytridiales	Irineochytrium	annulatum	JEL0729	MT730796
Chytridiomycota / Chytridiales		Single cell isolate	715o15Ag	LC435107
Chytridiomycota / Chytridiales		Single cell isolate	819o12Aa	LC435109
Chytridiomycota / Chytridiales		Single cell isolate	PSC275	OQ702824
Chytridiomycota / Chytridiales		Single cell isolate	PSC297	OQ702945
Chytridiomycota / Chytridiales		Single cell isolate	PSC298	OQ702946
Chytridiomycota / Chytridiales		Single cell isolate	PSC284	OQ702936
Chytridiomycota / Chytridiales		Single cell isolate	PSC153	OQ702818
Chytridiomycota / Chytridiales		Single cell isolate	PSC161	OQ702820
Chytridiomycota / Chytridiales		Single cell isolate	PSC284	OQ702936
Chytridiomycota / Chytridiales		Single cell isolate	PSC103	OQ702875
Chytridiomycota / Chytridiales		Single cell isolate	PSC115	OQ702877
Chytridiomycota / Chytridiales		Single cell isolate	PSC116	OQ702878
Chytridiomycota / Chytridiales		Single cell isolate	PSC299	OQ702825
Chytridiomycota / Chytridiales		Single cell isolate	PSC264	OQ702928
Chytridiomycota / Lobulomycetales	Lobulomyces	angularis	JEL0045	AF164253
Chytridiomycota / Lobulomycetales	Lobulomyces	poculatus	JEL0343	EF443134
Chytridiomycota / Lobulomycetales	Lobulomyces	sp.	JEL0178	EF443136
Chytridiomycota / Lobulomycetales	Maunachytrium	keaense	AF021	EF432822
Chytridiomycota / Lobulomycetales	Clydaea	vesicula	JEL0476	MT730721
Chytridiomycota / Lobulomycetales	Chytridium	polysiphoniae	Chy-Pyl-IR-14	AY032608
Chytridiomycota / Lobulomycetales	Algomyces	stechlinensis	SVdW-EUD3	MG605055
Chytridiomycota / Lobulomycetales	Zygorhizidium	affluens	CCAP-4086-1	MH626496
Chytridiomycota / Lobulomycetales	Lobulomycetales	sp.	AF011	EF432819
Chytridiomycota / Lobulomycetales		Single cell isolate	PSC082	OQ702870
Chytridiomycota / Lobulomycetales		Single cell isolate	PSC090	OQ702874
Chytridiomycota / Lobulomycetales		Single cell isolate	PSC233	OQ702918
Chytridiomycota / Lobulomycetales		Single cell isolate	PSC248	OQ702922
Chytridiomycota / Lobulomycetales		Single cell isolate	722o15Ag	LC435114
Chytridiomycota / Lobulomycetales		Single cell isolate	729o11Aa	LC435117
Chytridiomycota / Lobulomycetales		Single cell isolate	Fragilaria-MDA2	OL869113
Chytridiomycota / Quaeritorhizaceae	Quaeritorhiza	haematococci	JEL0916	MT730893
Chytridiomycota / Gromochytriales	Gromochytrium	mamkaevae	CALU_X-51	KF586842
Chytridiomycota / Gromochytriales	Apiochytrium	granulosporum	X-124	MK179157
Chytridiomycota / Mesochytriales	Mesochytrium	penetrans	CALU_X-10	FJ804149
Chytridiomycota / Polyphagales	Polyphagus	parasiticus	Pp	KX449337
Chytridiomycota / Polyphagales	Endocoenobium	eudorinae	SVdW-EUD1	MG605053
Chytridiomycota / Cladochytriales	Cladochytrium	replicatum	JEL0180	AY546683
Chytridiomycota / Cladochytriales	Cladochytrium	sp.	JEL0900	MT730880
Chytridiomycota / Cladochytriales	Cladochytrium	replicatum	JEL0714	MT730791
Chytridiomycota / Cladochytriales	Cladochytrium	replicatum	JEL0303	EU828461
Chytridiomycota / Cladochytriales	Cladochytrium	sp.	JEL0893	MT730874
Chytridiomycota / Cladochytriales	Karlingiella	elogata	CCIBt4016	MH590087
Chytridiomycota / Cladochytriales	Nephrochytrium	sp.	JEL0125	AF164295.1
Chytridiomycota / Cladochytriales	Nowakowskiella	elegans	JEL0127	AY635835
Chytridiomycota / Cladochytriales	Nowakowskiella	elegans	JEL0046	MT730659
Chytridiomycota / Cladochytriales	Nowakowskiella	sp.	JEL0078	MT730665
Chytridiomycota / Cladochytriales	Nowakowskiella	sp.	JEL0901	MT730881
Chytridiomycota / Cladochytriales	Nowakowskiella	sp.	JH_HBR	EU828469
Chytridiomycota / Cladochytriales	Nowakowskiella	sp.	JH_SA	EU828482
Chytridiomycota / Cladochytriales	Nowakowskiella	hemisphaerospora	UCB_85-6	EU828462
Chytridiomycota / Cladochytriales	Nowakowskiella	sp.	JH_FR	EU828479
Chytridiomycota / Cladochytriales	Nowakowskiella	sp.	JEL0789	MT730814
Chytridiomycota / Cladochytriales	Nowakowskiella	ramosa	CCIBt4294	MH590090
Chytridiomycota / Cladochytriales	Nowakowskiella	crenulata	CCIBt4258	MH590092
Chytridiomycota / Cladochytriales	Nowakowskiella	multispora	CCIBt3864	MH590089
Chytridiomycota / Cladochytriales	Nowakowskiella	hemisphaerospora	GHJ13	MH590088
Chytridiomycota / Cladochytriales	Cladochytriales	sp.	JEL0818	MT730829
Chytridiomycota / Cladochytriales	Catenochytridium	sp.	JEL0145	EU828475
Chytridiomycota / Cladochytriales	Septochytrium	sp.	JEL0177	EU828474
Chytridiomycota / Cladochytriales	Cladochytriales	sp.	JEL0877	MT730862
Chytridiomycota / Cladochytriales	Catenochytridium	sp.	JEL0024	MT730657
Chytridiomycota / Cladochytriales	Diplophlyctis	sp.	JEL0331	EU828477
Chytridiomycota / Cladochytriales	Endochytrium	sp.	JEL0386	MT730712
Chytridiomycota / Cladochytriales	Endochytrium	sp.	JEL0049	MT730660
Chytridiomycota / Cladochytriales	Allochytridium	luteum	JEL0324	AY635844
Chytridiomycota / Cladochytriales	Cylindrochytridium	johnstonii	JEL0596	JF796051
Chytridiomycota / Cladochytriales	Catenochytridium	sp.	JEL0775	MT730811
Chytridiomycota / Cladochytriales	Septochytrium	sp.	JEL0785	MT730813
Chytridiomycota / Cladochytriales	Endochytrium	sp.	JEL0050	MT730661
Chytridiomycota / Cladochytriales	Endochytrium	sp.	JEL0075	MT730664
Chytridiomycota / Cladochytriales	Nephrochytrium	aurantium	JEL0907	MT730886
Chytridiomycota / Cladochytriales	Cladochytriales	sp.	JEL0072	MT730663
Chytridiomycota / Cladochytriales	Endochytrium	ramosa	JEL0402	MT730716
Chytridiomycota / Cladochytriales	Nephrochytrium	sp.	JEL0327	EU828467
Chytridiomycota / Cladochytriales		Single cell isolate	PSC226	OQ702915
Chytridiomycota / Cladochytriales		Single cell isolate	PSC228	OQ702916
Chytridiomycota / Cladochytriales		Single cell isolate	PSC242	OQ702920
Chytridiomycota / Cladochytriales		Single cell isolate	PSC247	OQ702921
Chytridiomycota / Cladochytriales		Single cell isolate	PSC252	OQ702924
Chytridiomycota / Polychytriales	Polychytrium	aggregatum	JEL0109	AY601711
Chytridiomycota / Polychytriales	Lacustromyces	hiemalis	JEL0938	MT730902
Chytridiomycota / Polychytriales	Neokarlingia	chitinophila	JEL0510	HQ901766
Chytridiomycota / Polychytriales	Arkaya	lepida	JEL0093	AF164278
Chytridiomycota / Polychytriales	Arkaya	serpentina	JEL0597	HQ901771
Chytridiomycota / Polychytriales	Arkaya	sp.	JEL0581	HQ901770
Chytridiomycota / Polychytriales	Arkaya	sp.	JEL0571	HQ901768
Chytridiomycota / Polychytriales	Arkaya	sp.	JEL0561	HQ901767
Chytridiomycota / Polychytriales	Arkaya	sp.	JEL0506	HQ901765
Chytridiomycota / Polychytriales	Polychytriales	sp.	JEL0605	HQ901772
Chytridiomycota / Polychytriales	Polychytriales	sp.	JEL0606	HQ901773
Chytridiomycota / Polychytriales	Karlingiomyces	asterocystis	JEL0572	HQ901769
Chytridiomycota / Polychytriales	Karlingiomyces	sp.	JEL0607	HQ901774
NC_ChyL-1	Rhizophydium	scenedesmi	EPG01	MF163176
NC_ChyL-1		Single cell isolate	PSC122	OQ702879
NC_ChyL-1		Single cell isolate	PSC128	OQ702880
Monoblepharidomycota	Monoblepharella	mexicana	BK78-1	AF164337
Monoblepharidomycota	Monoblepharis	polymorpha	JEL0488	KJ668060
Monoblepharidomycota	Gonapodya	sp.	JEL0183	KJ668049
Monoblepharidomycota	Oedogoniomyces	sp.	CR84	AY635839
Monoblepharidomycota	Harpochytrium	sp.	JEL0094	KJ668047
Monoblepharidomycota	Hyaloraphidium	curvatum	SAG235-1	Y17504
Neocallimastigomycota	Neocallimastix	sp.	GE13	DQ322625
Neocallimastigomycota	Orpinomyces	sp.	OUS1	AJ864616
Neocallimastigomycota	Cyllamyces	aberensis	EO14	DQ536481
Neocallimastigomycota	Pecoramyces	ruminatium	C1A	NG_064992
Aphelidiomycota	Amoeboaphelidium	protococcarum	CALU_X-5	JX507298
Aphelidiomycota	Amoeboaphelidium	occidentale	FD01	JX967274
Aphelidiomycota	Aphelidium	tribonematis	X-102	KY129663
Aphelidiomycota	Aphelidium	parallelum	KS114	LC652435
Aphelidiomycota	Paraphelidium	letcheri	X-129	KY412789
Aphelidiomycota	Aphelidium	collabens	APH2	LC488190
Rozellomycota	Rozella	allomycis	UCB 47-054	AY635838
Rozellomycota	Rozella	sp.	JEL0347	AY601707
Rozellomycota	Paramicrosporidium	saccamoebae	KSL3	JQ796369
Rozellomycota	Paramicrosporidium	vannellae	KAUN	JQ796368
Rozellomycota	Mitosporidium	daphniae	UGP3	MF278562
Rozellomycota	Morellospora	saccamoebae	KSL6	MN821072
FRESHOL1		Single cell isolate	PSC117	OQ702815
FRESHOL1		Single cell isolate	PSC124	OQ702816
Outgroup	Amoebidium	parasiticum	FRA-1-14	Y19155
Outgroup	Capsaspora	owczarzaki	10-R2	AF436886
Outgroup	Nuclearia	simplex	CCAP1552/4	AF349566
