# Supplementary material for: A combined microscopy and single-cell sequencing approach reveals the ecology, morphology, and phylogeny of uncultured lineages of zoosporic fungi
Source: mBio. 2023 Jul 24;14(4):e01313-23. doi: 10.1128/mbio.01313-23 (PMC10470594; doi:10.1128/mbio.01313-23)
Supplement: Table S5 — List of the curated PacBio OTU sequences. [file mbio.01313-23-s0007.xlsx]

## Sheet: Table S5
Table S5. List of the curated PacBio OTU sequences
Group	Sequence name	Accession No.
Chytridiomycota / Chytridiales	UMPB-217	OQ687126
Chytridiomycota / Chytridiales	UMPB-230	OQ687125
Chytridiomycota / Chytridiales	UMPB-2339	OQ687132
Chytridiomycota / Chytridiales	UMPB-259	OQ687133
Chytridiomycota / Chytridiales	UMPB-2847	OQ687135
Chytridiomycota / Chytridiales	UMPB-95	OQ687149
Chytridiomycota / Chytridiales	UMPB-26	OQ687134
Chytridiomycota / Chytridiales	UMPB-3125	OQ687137
Chytridiomycota / Chytridiales	UMPB-1590	OQ687122
Chytridiomycota / Chytridiales	UMPB-2221	OQ687128
Chytridiomycota / Chytridiales	UMPB-2316	OQ687130
Chytridiomycota / Chytridiales	UMPB-1539	OQ687120
Chytridiomycota / Chytridiales	UMPB-2212	OQ687127
Chytridiomycota / Chytridiales	UMPB-2233	OQ687129
Chytridiomycota / Chytridiales	UMPB-232	OQ687131
Chytridiomycota / Chytridiales	UMPB-774	OQ687147
Chytridiomycota / Chytridiales	UMPB-769	OQ687146
Chytridiomycota / Chytridiales	UMPB-110	OQ687116
Chytridiomycota / Chytridiales	UMPB-1714	OQ687124
Chytridiomycota / Chytridiales	UMPB-783	OQ687148
Chytridiomycota / Chytridiales	UMPB-1409	OQ687119
Chytridiomycota / Chytridiales	UMPB-1115	OQ687117
Chytridiomycota / Chytridiales	UMPB-337	OQ687139
Chytridiomycota / Chytridiales	UMPB-138	OQ687118
Chytridiomycota / Chytridiales	UMPB-62	OQ687140
Chytridiomycota / Chytridiales	UMPB-669	OQ687141
Chytridiomycota / Chytridiales	UMPB-681	OQ687143
Chytridiomycota / Chytridiales	UMPB-163	OQ687123
Chytridiomycota / Chytridiales	UMPB-1584	OQ687121
Chytridiomycota / Chytridiales	UMPB-670	OQ687142
Chytridiomycota / Chytridiales	UMPB-76	OQ687145
Chytridiomycota / Chytridiales	UMPB-32	OQ687138
Chytridiomycota / Chytridiales	UMPB-29	OQ687136
Chytridiomycota / Chytridiales	UMPB-74	OQ687144
Chytridiomycota / Cladochytriales	UMPB-2672	OQ687158
Chytridiomycota / Cladochytriales	UMPB-1466	OQ687154
Chytridiomycota / Cladochytriales	UMPB-2358	OQ687157
Chytridiomycota / Cladochytriales	UMPB-640	OQ687160
Chytridiomycota / Cladochytriales	UMPB-778	OQ687164
Chytridiomycota / Cladochytriales	UMPB-1129	OQ687150
Chytridiomycota / Cladochytriales	UMPB-129	OQ687152
Chytridiomycota / Cladochytriales	UMPB-1644	OQ687153
Chytridiomycota / Cladochytriales	UMPB-269	OQ687159
Chytridiomycota / Cladochytriales	UMPB-188	OQ687156
Chytridiomycota / Cladochytriales	UMPB-672	OQ687161
Chytridiomycota / Cladochytriales	UMPB-699	OQ687162
Chytridiomycota / Cladochytriales	UMPB-711	OQ687163
Chytridiomycota / Cladochytriales	UMPB-119	OQ687151
Chytridiomycota / Cladochytriales	UMPB-96	OQ687165
Chytridiomycota / Cladochytriales	UMPB-186	OQ687155
Chytridiomycota / Dangeardia clade	UMPB-120	OQ687166
Chytridiomycota / Dangeardia clade	UMPB-1201	OQ687169
Chytridiomycota / Gromochytriales	UMPB-152	OQ687214
Chytridiomycota / Gromochytriales	UMPB-2270	OQ687217
Chytridiomycota / Lobulomycetales	UMPB-1342	OQ687173
Chytridiomycota / Lobulomycetales	UMPB-1826	OQ687184
Chytridiomycota / Lobulomycetales	UMPB-1272	OQ687172
Chytridiomycota / Lobulomycetales	UMPB-985	OQ687200
Chytridiomycota / Lobulomycetales	UMPB-123	OQ687179
Chytridiomycota / Lobulomycetales	UMPB-1386	OQ687180
Chytridiomycota / Lobulomycetales	UMPB-25	OQ687187
Chytridiomycota / Lobulomycetales	UMPB-2939	OQ687178
Chytridiomycota / Lobulomycetales	UMPB-52	OQ687201
Chytridiomycota / Lobulomycetales	UMPB-2924	OQ687189
Chytridiomycota / Lobulomycetales	UMPB-2930	OQ687191
Chytridiomycota / Lobulomycetales	UMPB-165	OQ687182
Chytridiomycota / Lobulomycetales	UMPB-1098	OQ687171
Chytridiomycota / Lobulomycetales	UMPB-1864	OQ687185
Chytridiomycota / Lobulomycetales	UMPB-480	OQ687195
Chytridiomycota / Lobulomycetales	UMPB-28	OQ687188
Chytridiomycota / Lobulomycetales	UMPB-2427	OQ687186
Chytridiomycota / Lobulomycetales	UMPB-168	OQ687183
Chytridiomycota / Lobulomycetales	UMPB-782	OQ687198
Chytridiomycota / Lobulomycetales	UMPB-56	OQ687197
Chytridiomycota / Lobulomycetales	UMPB-1060	OQ687170
Chytridiomycota / Lobulomycetales	UMPB-404	OQ687193
Chytridiomycota / Lobulomycetales	UMPB-1365	OQ687177
Chytridiomycota / Lobulomycetales	UMPB-687	OQ687175
Chytridiomycota / Lobulomycetales	UMPB-820	OQ687174
Chytridiomycota / Lobulomycetales	UMPB-933	OQ687176
Chytridiomycota / Lobulomycetales	UMPB-1589	OQ687181
Chytridiomycota / Lobulomycetales	UMPB-496	OQ687196
Chytridiomycota / Lobulomycetales	UMPB-951	OQ687199
Chytridiomycota / Lobulomycetales	UMPB-455	OQ687194
Chytridiomycota / Lobulomycetales	UMPB-293	OQ687190
Chytridiomycota / Mesochytriales	UMPB-167	OQ687215
Chytridiomycota / Mesochytriales	UMPB-2671	OQ687219
Chytridiomycota / Mesochytriales	UMPB-2697	OQ687220
Chytridiomycota / Mesochytriales	UMPB-2710	OQ687212
Chytridiomycota / Mesochytriales	UMPB-2763	OQ687221
Chytridiomycota / Mesochytriales	UMPB-2769	OQ687222
Chytridiomycota / Mesochytriales	UMPB-2770	OQ687223
Chytridiomycota / Mesochytriales	UMPB-2777	OQ687211
Chytridiomycota / Mesochytriales	UMPB-2784	OQ687224
Chytridiomycota / Mesochytriales	UMPB-3109	OQ687210
Chytridiomycota / Mesochytriales	UMPB-3111	OQ687225
Chytridiomycota / Mesochytriales	UMPB-425	OQ687226
Chytridiomycota / Mesochytriales	UMPB-86	OQ687230
Chytridiomycota / Mesochytriales	UMPB-43	OQ687227
Chytridiomycota / Mesochytriales	UMPB-441	OQ687213
Chytridiomycota / Mesochytriales	UMPB-246	OQ687206
Chytridiomycota / Mesochytriales	UMPB-353	OQ687207
Chytridiomycota / Mesochytriales	UMPB-627	OQ687208
Chytridiomycota / Mesochytriales	UMPB-619	OQ687203
Chytridiomycota / Mesochytriales	UMPB-2019	OQ687204
Chytridiomycota / Mesochytriales	UMPB-1860	OQ687209
Chytridiomycota / Mesochytriales	UMPB-1935	OQ687216
Chytridiomycota / Mesochytriales	UMPB-2274	OQ687218
Chytridiomycota / Mesochytriales	UMPB-203	OQ687205
Chytridiomycota / Mesochytriales	UMPB-795	OQ687229
Chytridiomycota / Mesochytriales	UMPB-756	OQ687228
Chytridiomycota / Mesochytriales	UMPB-1074	OQ687202
Chytridiomycota / Polyphagales	UMPB-185	OQ687233
Chytridiomycota / Polyphagales	UMPB-2666	OQ687235
Chytridiomycota / Polyphagales	UMPB-1298	OQ687231
Chytridiomycota / Polyphagales	UMPB-2659	OQ687234
Chytridiomycota / Polyphagales	UMPB-2715	OQ687236
Chytridiomycota / Quaeritorhizaceae	UMPB-2963	OQ687192
Chytridiomycota / Rhizophlyctidales	UMPB-527	OQ687330
Chytridiomycota / Rhizophydiales	UMPB-1212	OQ687256
Chytridiomycota / Rhizophydiales	UMPB-13	OQ687260
Chytridiomycota / Rhizophydiales	UMPB-1441	OQ687269
Chytridiomycota / Rhizophydiales	UMPB-2119	OQ687272
Chytridiomycota / Rhizophydiales	UMPB-228	OQ687245
Chytridiomycota / Rhizophydiales	UMPB-2696	OQ687244
Chytridiomycota / Rhizophydiales	UMPB-2702	OQ687276
Chytridiomycota / Rhizophydiales	UMPB-2708	OQ687277
Chytridiomycota / Rhizophydiales	UMPB-2757	OQ687278
Chytridiomycota / Rhizophydiales	UMPB-2774	OQ687279
Chytridiomycota / Rhizophydiales	UMPB-2788	OQ687280
Chytridiomycota / Rhizophydiales	UMPB-2887	OQ687281
Chytridiomycota / Rhizophydiales	UMPB-2967	OQ687282
Chytridiomycota / Rhizophydiales	UMPB-2985	OQ687283
Chytridiomycota / Rhizophydiales	UMPB-3004	OQ687284
Chytridiomycota / Rhizophydiales	UMPB-3058	OQ687285
Chytridiomycota / Rhizophydiales	UMPB-38	OQ687286
Chytridiomycota / Rhizophydiales	UMPB-1297	OQ687259
Chytridiomycota / Rhizophydiales	UMPB-247	OQ687249
Chytridiomycota / Rhizophydiales	UMPB-2755	OQ687298
Chytridiomycota / Rhizophydiales	UMPB-1281	OQ687242
Chytridiomycota / Rhizophydiales	UMPB-3098	OQ687246
Chytridiomycota / Rhizophydiales	UMPB-181	OQ687247
Chytridiomycota / Rhizophydiales	UMPB-256	OQ687297
Chytridiomycota / Rhizophydiales	UMPB-301	OQ687299
Chytridiomycota / Rhizophydiales	UMPB-639	OQ687301
Chytridiomycota / Rhizophydiales	UMPB-131	OQ687291
Chytridiomycota / Rhizophydiales	UMPB-160	OQ687292
Chytridiomycota / Rhizophydiales	UMPB-215	OQ687273
Chytridiomycota / Rhizophydiales	UMPB-2276	OQ687265
Chytridiomycota / Rhizophydiales	UMPB-2278	OQ687290
Chytridiomycota / Rhizophydiales	UMPB-2290	OQ687274
Chytridiomycota / Rhizophydiales	UMPB-363	OQ687261
Chytridiomycota / Rhizophydiales	UMPB-80	OQ687287
Chytridiomycota / Rhizophydiales	UMPB-2618	OQ687266
Chytridiomycota / Rhizophydiales	UMPB-2614	OQ687275
Chytridiomycota / Rhizophydiales	UMPB-48	OQ687300
Chytridiomycota / Rhizophydiales	UMPB-647	OQ687302
Chytridiomycota / Rhizophydiales	UMPB-1247	OQ687257
Chytridiomycota / Rhizophydiales	UMPB-1682	OQ687264
Chytridiomycota / Rhizophydiales	UMPB-137	OQ687253
Chytridiomycota / Rhizophydiales	UMPB-174	OQ687295
Chytridiomycota / Rhizophydiales	UMPB-749	OQ687248
Chytridiomycota / Rhizophydiales	UMPB-8	OQ687255
Chytridiomycota / Rhizophydiales	UMPB-1116	OQ687241
Chytridiomycota / Rhizophydiales	UMPB-863	OQ687288
Chytridiomycota / Rhizophydiales	UMPB-147	OQ687270
Chytridiomycota / Rhizophydiales	UMPB-180	OQ687296
Chytridiomycota / Rhizophydiales	UMPB-658	OQ687250
Chytridiomycota / Rhizophydiales	UMPB-660	OQ687254
Chytridiomycota / Rhizophydiales	UMPB-89	OQ687251
Chytridiomycota / Rhizophydiales	UMPB-132	OQ687243
Chytridiomycota / Rhizophydiales	UMPB-144	OQ687294
Chytridiomycota / Rhizophydiales	UMPB-172	OQ687252
Chytridiomycota / Rhizophydiales	UMPB-1591	OQ687268
Chytridiomycota / Rhizophydiales	UMPB-166	OQ687271
Chytridiomycota / Rhizophydiales	UMPB-499	OQ687262
Chytridiomycota / Rhizophydiales	UMPB-377	OQ687267
Chytridiomycota / Rhizophydiales	UMPB-157	OQ687263
Chytridiomycota / Rhizophydiales	UMPB-1066	OQ687240
Chytridiomycota / Rhizophydiales	UMPB-1267	OQ687258
Chytridiomycota / Rhizophydiales	UMPB-1432	OQ687293
Chytridiomycota / Rhizophydiales	UMPB-88	OQ687289
Chytridiomycota / Spizellomycetales	UMPB-2662	OQ687313
Chytridiomycota / Spizellomycetales	UMPB-545	OQ687315
Chytridiomycota / Spizellomycetales	UMPB-487	OQ687314
Chytridiomycota / Synchytriales	UMPB-336	OQ687237
Chytridiomycota / Synchytriales	UMPB-388	OQ687238
Chytridiomycota / Synchytriales?	UMPB-141	OQ687232
Chytridiomycota / Synchytriales?	UMPB-582	OQ687239
Chytridiomycota / Zygophlyctidales	UMPB-2730	OQ687325
Chytridiomycota / Zygophlyctidales	UMPB-218	OQ687323
Chytridiomycota / Zygophlyctidales	UMPB-2218	OQ687324
Chytridiomycota / Zygophlyctidales	UMPB-1211	OQ687317
Chytridiomycota / Zygophlyctidales	UMPB-1233	OQ687318
Chytridiomycota / Zygophlyctidales	UMPB-191	OQ687322
Chytridiomycota / Zygophlyctidales	UMPB-754	OQ687328
Chytridiomycota / Zygophlyctidales	UMPB-1470	OQ687320
Chytridiomycota / Zygophlyctidales	UMPB-1524	OQ687321
Chytridiomycota / Zygophlyctidales	UMPB-752	OQ687327
Chytridiomycota / Zygophlyctidales	UMPB-1076	OQ687316
Chytridiomycota / Zygophlyctidales	UMPB-1443	OQ687319
Chytridiomycota / Zygophlyctidales	UMPB-3	OQ687326
Chytridiomycota / Zygophlyctidales	UMPB-78	OQ687329
Chytridiomycota / Zygorhizidiales	UMPB-50	OQ687168
Chytridiomycota / Zygorhizidiales	UMPB-101	OQ687167
FRESHOL1	UMPB-2663	OQ687331
Monoblepharidomycota	UMPB-785	OQ687312
NC_ChyL-1	UMPB-2074	OQ687311
NC_ChyL-1	UMPB-2087	OQ687310
NC_ChyL-1	UMPB-622	OQ687309
NC_ChyL-1	UMPB-2737	OQ687306
NC_ChyL-1	UMPB-134	OQ687303
NC_ChyL-1	UMPB-1225	OQ687305
NC_ChyL-1	UMPB-1287	OQ687307
NC_ChyL-1	UMPB-187	OQ687304
NC_ChyL-1	UMPB-5	OQ687308
