# Supplementary material for: A combined microscopy and single-cell sequencing approach reveals the ecology, morphology, and phylogeny of uncultured lineages of zoosporic fungi
Source: mBio. 2023 Jul 24;14(4):e01313-23. doi: 10.1128/mbio.01313-23 (PMC10470594; doi:10.1128/mbio.01313-23)
Supplement: Table S6 — List of environmental sequences used for the phylogenetic analysis of 18S rDNA data set. [file mbio.01313-23-s0008.xlsx]

## Sheet: Table S6
Table S6. List of environmental sequences used for the phylogenetic analysis of 18S rDNA dataset
Group	Sequence name	Accession No.
FRESHOL1	PA2009E6	HQ191300
FRESHOL1	S9-3	JN547319
NCLC1	SS1-E-01-42	EU050974
NCLC1	DSGM63	AB275063
Chytridiomycota / Gromochytriales	kor_110904_17	FJ157331
Chytridiomycota / Gromochytriales	NKS146	JX296576
Chytridiomycota / Mesochytriales	T2P1AeF04	GQ995412
Chytridiomycota / Mesochytriales	T31a_23	KC561971
Chytridiomycota / Mesochytriales	Spring_37	JX069054
Chytridiomycota / Mesochytriales	WS_10_E15	AJ867631
Chytridiomycota / Mesochytriales	T2P1AeB05	GQ995415
Chytridiomycota / Mesochytriales	T5P2AeC07	GQ995414
Chytridiomycota / Mesochytriales	T3P1AeC03	GQ995413
Chytridiomycota / Mesochytriales	B49	EF196734
Chytridiomycota / Mesochytriales	PFF5SP2005	EU162641
Chytridiomycota / Mesochytriales	PFA12SP2005	EU162643
Chytridiomycota / Mesochytriales	ThJAR2B_48	JF972676
Chytridiomycota / Mesochytriales	SAPA5_E7	FJ483310
Chytridiomycota / Mesochytriales	E109_02D	KC561941
Chytridiomycota / Mesochytriales	GA069	HM486988
Chytridiomycota / Mesochytriales	DH133F27	KM067411
Chytridiomycota / Mesochytriales	GF29312	JX417945
Chytridiomycota / Mesochytriales	PA2009E7	HQ191286
Chytridiomycota / Mesochytriales	PA2009B6	HQ191400
Chytridiomycota / Mesochytriales	Jp13Lb01E	AB971085
Chytridiomycota / Mesochytriales	528_O25	EF586095
Chytridiomycota / Lobulomycetales	PA2009B5	HQ191401
Chytridiomycota / Lobulomycetales	AY2009B4	HQ219419
Chytridiomycota / Lobulomycetales	229Feb24_11F	JN705531
Chytridiomycota / Lobulomycetales	Jp13Mc01E	AB971086
Chytridiomycota / Lobulomycetales	MPE2-22	AB695517
Chytridiomycota / Lobulomycetales	T2P1AeA04	GQ995409
Chytridiomycota / Lobulomycetales	MV5E2_25	EF638663
Chytridiomycota / Lobulomycetales	MV2E2_A6R	EF638565
Chytridiomycota / Lobulomycetales	NPK97_82	EU371354
Chytridiomycota / Lobulomycetales	T1P1AeA05	GQ995410
Chytridiomycota / Lobulomycetales	Ay2007E7	JQ689413
Chytridiomycota / Lobulomycetales	6c-A1	FN690496
Chytridiomycota / Lobulomycetales	3c-D9	FN690491
Chytridiomycota / Lobulomycetales	5b-A5	FN690494
Chytridiomycota / Lobulomycetales	VM3-110	HG530945
Chytridiomycota / Lobulomycetales	3b-E7	FN690488
Chytridiomycota / Lobulomycetales	AB5F13RJ6B10	GU824014
Chytridiomycota / Lobulomycetales	RSC-CHU-23	AJ506003
Chytridiomycota / Lobulomycetales	RSC-CHU-44	AJ506018
Chytridiomycota / Lobulomycetales	D2P03H04	EF100399
Chytridiomycota / Lobulomycetales	D2P03H05	EF100242
Chytridiomycota / Lobulomycetales	D2P03D7	EF100268
Chytridiomycota / Lobulomycetales	D2P03G12	EF100241
Chytridiomycota / Lobulomycetales	D5P09E04	EF100388
Chytridiomycota / Lobulomycetales	D3P05H04	EF100307
Chytridiomycota / Lobulomycetales	KD12-BASS	EU154985
Chytridiomycota / Lobulomycetales	CCW64	AY180029
Chytridiomycota / Lobulomycetales	p15H03	AY882540
Chytridiomycota / Polychytriales	Va2007BA7	JQ689443
Chytridiomycota / Polychytriales	Va2007B2	JQ689438
Chytridiomycota / Cladochytriales	HA049	HM487034
Chytridiomycota / Cladochytriales	HA006	HM487033
Chytridiomycota / Cladochytriales	GA126	HM486974
Chytridiomycota / Cladochytriales	HA002	HM487029
Chytridiomycota / Chytridiales	AY2009C3	HQ219341
Chytridiomycota / Chytridiales	T2P1AeC12	GQ995264
Chytridiomycota / Chytridiales	T1P1AeF04	GQ995263
Chytridiomycota / Chytridiales	Kili_18S_N1_04G	KX771764
Chytridiomycota / Chytridiales	T3P1AeF05	GQ995260
Chytridiomycota / Chytridiales	T3P1AeG12	GQ995250
Chytridiomycota / Chytridiales	Jp13Ch03S	AB971028
Chytridiomycota / Chytridiales	Jp13Ch05E	AB971030
Chytridiomycota / Chytridiales	TE106A	KM870642
Chytridiomycota / Chytridiales	TE109F	KM870669
Chytridiomycota / Spizellomycetales	I_3_30	AB534478
Chytridiomycota / Spizellomycetales	4E_01H	JX099062
Chytridiomycota / Spizellomycetales	T6P2AeG05	GQ995383
Chytridiomycota / Spizellomycetales	T2P1AeG04	GQ995398
Chytridiomycota / Spizellomycetales	T3P1AeD09	GQ995372
Chytridiomycota / Spizellomycetales	T4P1AeF08	GQ995373
Chytridiomycota / Spizellomycetales	T6P1AeB05	GQ995347
Chytridiomycota / Spizellomycetales	T1P1AeG01	GQ995340
Chytridiomycota / Spizellomycetales	T6P2AeG11	GQ995348
Chytridiomycota / Spizellomycetales	T5P1AeD02	GQ995369
Chytridiomycota / Spizellomycetales	T6P2AeE01	GQ995406
Chytridiomycota / Spizellomycetales	YJ_OTU19	KT285752
Chytridiomycota / Spizellomycetales	GL02816_032_S002	KY687559
Chytridiomycota / Rhizophlyctidales	nco38a04c1	KC670607
Chytridiomycota / Rhizophlyctidales	T1P1AeE12	GQ995335
Chytridiomycota / Rhizophlyctidales	T5P2AeG03	GQ995328
Chytridiomycota / Rhizophlyctidales	T5P2AeH09	GQ995334
Chytridiomycota / Rhizophlyctidales	T1P1AeD10	GQ995313
Chytridiomycota / Rhizophlyctidales	8478	GU568170
Chytridiomycota / Rhizophydiales	PFB4SP2005	EU162636
Chytridiomycota / Rhizophydiales	STFeb_269	HM135089
Chytridiomycota / Rhizophydiales	AY2009D2	HQ219421
Chytridiomycota / Rhizophydiales	Jp13Rp03E	AB971109
Chytridiomycota / Rhizophydiales	T6P2AeE08	GQ995426
Chytridiomycota / Rhizophydiales	T5P1AeD07	GQ995425
Chytridiomycota / Rhizophydiales	T1P1AeG11	GQ995422
Chytridiomycota / Rhizophydiales	T2P1AeA09	GQ995427
Chytridiomycota / Rhizophydiales	Va2007BF11	JQ689451
Chytridiomycota / Rhizophydiales	Ay2007E5	JQ689412
Chytridiomycota / Rhizophydiales	T5P2AeB10	GQ995435
Chytridiomycota / Rhizophydiales	clone_H3_99	KX533185
Chytridiomycota / Rhizophydiales	PA2009B10	HQ191376
Chytridiomycota / Rhizophydiales	PFD5SP2005	EU162640
Chytridiomycota / Rhizophydiales	LEMD010	AF372719
Chytridiomycota / Rhizophydiales	R11a_14	KC561959
Chytridiomycota / Rhizophydiales	T5P1AeC04	GQ995431
Chytridiomycota / Rhizophydiales	AOox_H_2012Dec_68	AB901696
Chytridiomycota / Rhizophydiales	5-E11	FN690503
Chytridiomycota / Rhizophydiales	M2_18E09	DQ103801
Chytridiomycota / Rhizophydiales	AY2009D12	HQ219429
Chytridiomycota / Rhizophydiales	Elev_18S_1079	EF024419
Chytridiomycota / Rhizophydiales	PFB1AU2004	DQ244005
Chytridiomycota / Rhizophydiales	Va2007BD8	JQ689449
Chytridiomycota / Rhizophydiales	BAQA128	AF372721
Chytridiomycota / Rhizophydiales	Va2007BD10	JQ689447
Chytridiomycota / Rhizophydiales	P34.27	AY642695
Chytridiomycota / Rhizophydiales	E107_02D	KC561952
Chytridiomycota / Rhizophydiales	T3P1AeE01	GQ995438
Chytridiomycota / Rhizophydiales	PFF6AU2004	DQ244004
Chytridiomycota / Rhizophydiales	GA067	HM486998
Chytridiomycota / Rhizophydiales	Jp13Rp05E	AB971112
Chytridiomycota / Rhizophydiales	D2P03B03	EF100231
Chytridiomycota / Rhizophydiales	A_3_27	AB534324
Chytridiomycota / Rhizophydiales	TE110B	KM870671
Chytridiomycota / Rhizophydiales	T5P2AeG04	GQ995437
Chytridiomycota / Rhizophydiales	Ch8A2mG4	JF730792
Chytridiomycota / Rhizophydiales	MPE2-18	AB695513
Chytridiomycota / Rhizophydiales	DB38_BASS	EU154975
Chytridiomycota / Rhizophydiales	DH131F01-a	KM067414
Chytridiomycota / Rhizophydiales	PA2009A3	HQ191313
Chytridiomycota / Rhizophydiales	C62	JN054682
Chytridiomycota / Rhizophydiales	PFH9SP2005	EU162642
Chytridiomycota / Rhizophydiales	AY2009D3	HQ219449
Chytridiomycota / Rhizophydiales	PA2009E8	HQ191289
Chytridiomycota / Rhizophydiales	PA2009B8	HQ191387
Chytridiomycota / Zygophlyctidales	B86-172	EF196796
Chytridiomycota / Zygophlyctidales	PFH1AU2004	DQ244009
Chytridiomycota / Zygophlyctidales	Jp13Na02S	AB971088
Chytridiomycota / Zygophlyctidales	PG5.12	AY642734
Chytridiomycota / Zygophlyctidales	CH1_2B_29	AY821989
Chytridiomycota / Zygophlyctidales	PA2009D11	HQ191415
Chytridiomycota / Zygophlyctidales	PA2009B1	HQ191393
Chytridiomycota / Zygophlyctidales	AY2009A5	HQ219392
Chytridiomycota / Zygophlyctidales	Ay2007B3	JQ689409
Chytridiomycota / Zygophlyctidales	AY2009B15	HQ219406
Chytridiomycota / Zygophlyctidales	AY2009C5	HQ219354
Chytridiomycota / Zygophlyctidales	Jp13Na01S	AB971087
Chytridiomycota / Zygophlyctidales	KRL01E7	JN090867
Chytridiomycota / Zygorhizidiales	ESS220206.048	GU067827
Chytridiomycota / Dangearidia clade	P34.43	AY642701
Chytridiomycota / Synchytriales	Jp13F07E	AB971079
NC_ChyL-1	PFE7AU2004	DQ244008
NC_ChyL-1	L73_ML_156	FJ354068
NC_ChyL-1	Elev_18S_563	EF024210
NC_ChyL-1	GL02368_027_G2750	KY687551
NC_OlpL-1	C6	JN054675
NC_OlpL-1	A74	JN054659
NC_OlpL-1	PR3_4E_28	GQ330624
Olpidium brassicae	GA072	HM486975
GS17	nco132g11c1	KC671706
GS17	GL23867_156_g2844	KY687750
GS18	GL02249_026_S042	KY687548
GS18	GL03481_038_G2835	KY687572
GS18	GL01969_022_S110	KY687542
Unknown	Jp13F06E	AB971077
